# Supplementary material for: Using high-throughput multiple optical phenotyping to decipher the genetic architecture of maize drought tolerance
Source: Genome Biol. 2021 Jun 24;22:185. doi: 10.1186/s13059-021-02377-0 (PMC8223302; doi:10.1186/s13059-021-02377-0)
Supplement: Supplementary file 4 — Additional file 1: A master file for Table S1-22. [file 13059_2021_2377_MOESM1_ESM.xlsx]

## Sheet: Table S1
Table S1. Summary of 368 maize inbred lines for high throughput phenotyping and RNA-seq
a The field codes of the inbred lines grown in the greenhouse under well-watered (C___) and drought-stressed condtions (D___), see Supplemental Video 1.
b Subpopulation. NSS/SS, temperature region origin; TST, tropical/subtropical region origin; Mixed, mixed origin.
c RGB, traits collected by RGB camera; HSI, traits collected by hyperspectral scanner; CT, traits collected by X-ray scanner
d RNA-seq, the transcritomes of the population were generated by M Dai and L Lin, unpublised.
Inbred	Sub a	Pidgree	WW_Number b	DS_Number b	RGB c	HSI c	CT c	RNA-seq d
150	MIXED	Unknown	C001	D001	Y	Y	Y
177	NSS	Unknown	C002	D002	Y	Y	Y	Y
238	NSS	Unknown	C003	D003	Y	Y	Y
268	NSS	Improved line	C004	D004	Y	Y	Y
647	MIXED	Landrace	C005	D005	Y	Y	Y	Y
1462	MIXED	Unknown	C006	D006	Y	Y	Y
4019	NSS	Improved line	C007	D007	Y	Y	Y
5213	MIXED	Improved line	C008	D008	Y	Y	Y	Y
5237	NSS	Improved line	C009	D009	Y	Y	Y	Y
7327	NSS	Improved line	C010	D010	Y	Y	Y
7381	NSS	Unknown	C011	D011	Y	Y	Y	Y
8902	MIXED	Improved line	C012	D012	Y	Y	Y	Y
9642	MIXED	Unknown	C013	D013	Y	Y	Y
81162	NSS	Improved line	C014	D014	Y	Y	Y
526018	NSS	Unknown	C015	D015	Y	Y	Y	Y
05W002	MIXED	Improved line	C016	D016	Y	Y	Y	Y
05WN230	MIXED	Improved line	C017	D017	Y	Y	Y	Y
07KS4	NSS	Improved line	C018	D018	Y	Y	Y
18-599	NSS	Improved line	C019	D019	Y	Y	Y	Y
303WX	MIXED	Landrace	C020	D020	Y	Y	Y	Y
4F1	NSS	Improved line	C021	D021	Y	Y	Y	Y
7884-4Ht	NSS	Improved line	C022	D022	Y	Y	Y
835A	NSS	Improved line	C023	D023	Y	Y	Y	Y
835B	NSS	Improved line	C024	D024	Y	Y	Y	Y
975-12	MIXED	Improved line	C025	D025	Y	Y	Y
B11	TST	Landrace	C026	D026	Y	Y	Y
B110	MIXED	Improved line	C027	D027	Y	Y	Y
B111	MIXED	Improved line	C028	D028	Y	Y	Y	Y
B113	MIXED	Improved line	C029	D029	Y	Y	Y
B114	NSS	Improved line	C030	D030	Y	Y	Y
B151	MIXED	Unknown	C031	D031	Y	Y	Y
B73	SS	Improved line	C032	D032	Y	Y	Y	Y
B77	MIXED	Improved line	C033	D033	Y	Y	Y
BS16	MIXED	Improved line	C034	D034	Y	Y	Y
BY4839	NSS	Improved line	C035	D035	Y	Y	Y
DAN9046	NSS	Improved line	C036	D036	Y	Y	Y
BY4960	NSS	Improved line	C037	D037	Y	Y	Y
BY804	NSS	Improved line	C038	D038	Y	Y	Y
BY807	NSS	Improved line	C039	D039	Y	Y	Y	Y
By809	NSS	Improved line	C040	D040	Y	Y	Y
BY813	NSS	Improved line	C041	D041	Y	Y	Y
BY815	NSS	Improved line	C042	D042	Y	Y	Y
BY855	NSS	Improved line	C043	D043	Y	Y	Y	Y
BZN	NSS	Landrace	C044	D044	Y	Y	Y
CIMBL36	TST	Improved line	C045	D045	Y	Y	Y
CHANG3	MIXED	Improved line	C046	D046	Y	Y	Y
Cheng698	MIXED	Improved line	C047	D047	Y	Y	Y
CHUAN48-2	MIXED	Improved line	C048	D048	Y	Y	Y	Y
CI7	NSS	Improved line	C049	D049	Y	Y	Y	Y
CIMBL1	NSS	Improved line	C050	D050	Y	Y	Y
CIMBL10	MIXED	Improved line	C051	D051	Y	Y	Y
3411	MIXED	Unknown	C052	D052	Y	Y	Y
CIMBL101	TST	Improved line	C053	D053	Y	Y	Y
CIMBL102	TST	Improved line	C054	D054	Y	Y	Y
CIMBL105	TST	Improved line	C055	D055	Y	Y	Y
CIMBL106	TST	Improved line	C056	D056	Y	Y	Y	Y
CIMBL108	TST	Improved line	C057	D057	Y	Y	Y
CIMBL109	TST	Improved line	C058	D058	Y	Y	Y
CIMBL11	TST	Improved line	C059	D059	Y	Y	Y
CIMBL111	TST	Improved line	C060	D060	Y	Y	Y	Y
CIMBL113	TST	Improved line	C061	D061	Y	Y	Y
CIMBL114	TST	Improved line	C062	D062	Y	Y	Y
CIMBL115	TST	Improved line	C063	D063	Y	Y	Y
CIMBL116	TST	Improved line	C064	D064	Y	Y	Y	Y
CIMBL119	TST	Improved line	C065	D065	Y	Y	Y
CIMBL12	TST	Improved line	C066	D066	Y	Y	Y	Y
CIMBL120	TST	Improved line	C067	D067	Y	Y	Y
CIMBL121	TST	Improved line	C068	D068	Y	Y	Y	Y
CIMBL122	TST	Improved line	C069	D069	Y	Y	Y
CIMBL123	TST	Improved line	C070	D070	Y	Y	Y
CIMBL124	TST	Improved line	C071	D071	Y	Y	Y
CIMBL125	TST	Improved line	C072	D072	Y	Y	Y	Y
CIMBL127	TST	Improved line	C073	D073	Y	Y	Y
CIMBL129	TST	Improved line	C074	D074	Y	Y	Y	Y
CIMBL13	MIXED	Improved line	C075	D075	Y	Y	Y	Y
CIMBL133	TST	Improved line	C076	D076	Y	Y	Y
CIMBL137	MIXED	Improved line	C077	D077	Y	Y	Y
CIMBL139	MIXED	Improved line	C078	D078	Y	Y	Y	Y
CIMBL140	TST	Improved line	C079	D079	Y	Y	Y
CIMBL141	MIXED	Improved line	C080	D080	Y	Y	Y
CIMBL142	MIXED	Improved line	C081	D081	Y	Y	Y
CIMBL143	MIXED	Improved line	C082	D082	Y	Y	Y
CIMBL144	MIXED	Improved line	C083	D083	Y	Y	Y	Y
CIMBL145	SS	Improved line	C084	D084	Y	Y	Y
CIMBL147	TST	Improved line	C085	D085	Y	Y	Y
CIMBL149	TST	Improved line	C086	D086	Y	Y	Y
CIMBL15	TST	Improved line	C087	D087	Y	Y	Y	Y
CIMBL150	TST	Improved line	C088	D088	Y	Y	Y	Y
CIMBL151	TST	Improved line	C089	D089	Y	Y	Y
CIMBL152	TST	Improved line	C090	D090	Y	Y	Y
CIMBL153	TST	Improved line	C091	D091	Y	Y	Y
CIMBL156	TST	Improved line	C092	D092	Y	Y	Y	Y
CIMBL157	TST	Improved line	C093	D093	Y	Y	Y	Y
CIMBL16	TST	Improved line	C094	D094	Y	Y	Y	Y
CIMBL17	MIXED	Improved line	C095	D095	Y	Y	Y
CIMBL18	TST	Improved line	C096	D096	Y	Y	Y
CIMBL19	TST	Improved line	C097	D097	Y	Y	Y	Y
CIMBL2	TST	Improved line	C098	D098	Y	Y	Y
CIMBL21	TST	Improved line	C099	D099	Y	Y	Y
CIMBL22	TST	Improved line	C100	D100	Y	Y	Y
CIMBL23	TST	Improved line	C101	D101	Y	Y	Y
CIMBL25	TST	Improved line	C102	D102	Y	Y	Y
CIMBL27	TST	Improved line	C103	D103	Y	Y	Y
CIMBL28	TST	Improved line	C104	D104	Y	Y	Y	Y
CIMBL29	TST	Improved line	C105	D105	Y	Y	Y	Y
CIMBL3	TST	Improved line	C106	D106	Y	Y	Y
CIMBL32	TST	Improved line	C107	D107	Y	Y	Y	Y
CIMBL38	TST	Improved line	C108	D108	Y	Y	Y
CIMBL4	TST	Improved line	C109	D109	Y	Y	Y
CIMBL40	TST	Improved line	C110	D110	Y	Y	Y
CIMBL42	TST	Improved line	C111	D111	Y	Y	Y
CIMBL43	TST	Improved line	C112	D112	Y	Y	Y
CIMBL46	TST	Improved line	C113	D113	Y	Y	Y
CIMBL47	TST	Improved line	C114	D114	Y	Y	Y
CIMBL48	TST	Improved line	C115	D115	Y	Y	Y
CIMBL49	TST	Improved line	C116	D116	Y	Y	Y	Y
CIMBL5	TST	Improved line	C117	D117	Y	Y	Y	Y
CIMBL85	TST	Improved line	C118	D118	Y	Y	Y
CIMBL51	TST	Improved line	C119	D119	Y	Y	Y
CIMBL52	TST	Improved line	C120	D120	Y	Y	Y
CIMBL53	TST	Improved line	C121	D121	Y	Y	Y	Y
CIMBL54	TST	Improved line	C122	D122	Y	Y	Y
CIMBL55	TST	Improved line	C123	D123	Y	Y	Y	Y
CIMBL56	TST	Improved line	C124	D124	Y	Y	Y
CIMBL58	TST	Improved line	C125	D125	Y	Y	Y
CIMBL59	TST	Improved line	C126	D126	Y	Y	Y
CIMBL6	TST	Improved line	C127	D127	Y	Y	Y	Y
CIMBL60	TST	Improved line	C128	D128	Y	Y	Y
CIMBL62	TST	Improved line	C129	D129	Y	Y	Y
CIMBL63	TST	Improved line	C130	D130	Y	Y	Y
CIMBL66	TST	Improved line	C131	D131	Y	Y	Y
CIMBL68	TST	Improved line	C132	D132	Y	Y	Y	Y
CIMBL69	TST	Improved line	C133	D133	Y	Y	Y
CIMBL7	TST	Improved line	C134	D134	Y	Y	Y	Y
CIMBL70	TST	Improved line	C135	D135	Y	Y	Y
CIMBL71	TST	Improved line	C136	D136	Y	Y	Y
CIMBL74	TST	Improved line	C137	D137	Y	Y	Y
CIMBL75	TST	Improved line	C138	D138	Y	Y	Y	Y
CIMBL77	TST	Improved line	C139	D139	Y	Y		Y
CIMBL79	TST	Improved line	C140	D140	Y	Y	Y
CIMBL81	TST	Improved line	C141	D141	Y	Y	Y
CIMBL82	TST	Improved line	C142	D142	Y	Y	Y
CIMBL83	TST	Improved line	C143	D143	Y	Y	Y	Y
CIMBL84	TST	Improved line	C144	D144	Y	Y	Y
CIMBL86	TST	Improved line	C145	D145	Y	Y	Y
CIMBL87	TST	Improved line	C146	D146	Y	Y	Y	Y
CIMBL88	TST	Improved line	C147	D147	Y	Y	Y
CIMBL89	TST	Improved line	C148	D148	Y	Y	Y	Y
CIMBL9	MIXED	Improved line	C149	D149	Y	Y	Y	Y
CIMBL90	TST	Improved line	C150	D150	Y	Y	Y
CIMBL91	TST	Improved line	C151	D151	Y	Y	Y
CIMBL92	TST	Improved line	C152	D152	Y	Y	Y
CIMBL93	TST	Improved line	C153	D153	Y	Y	Y
CIMBL94	TST	Improved line	C154	D154	Y	Y	Y
CIMBL95	MIXED	Improved line	C155	D155	Y	Y	Y	Y
CIMBL96	TST	Improved line	C156	D156	Y	Y	Y	Y
CIMBL33	TST	Improved line	C157	D157	Y	Y	Y
CIMBL99	TST	Improved line	C158	D158	Y	Y	Y	Y
CML114	TST	Improved line	C159	D159	Y	Y	Y
CML115	TST	Improved line	C160	D160	Y	Y	Y
CML116	MIXED	Improved line	C161	D161	Y	Y	Y
CML118	TST	Improved line	C162	D162	Y	Y	Y
CML121	TST	Improved line	C163	D163	Y	Y	Y
CML122	TST	Improved line	C164	D164	Y	Y	Y
CML130	TST	Improved line	C165	D165	Y	Y	Y	Y
CML134	MIXED	Improved line	C166	D166	Y	Y	Y	Y
CML139	TST	Improved line	C167	D167	Y	Y	Y	Y
CML162	TST	Improved line	C168	D168	Y	Y	Y
CML163	TST	Improved line	C169	D169	Y	Y	Y
CML165	TST	Improved line	C170	D170	Y	Y	Y	Y
CIMBL35	TST	Improved line	C171	D171	Y	Y	Y
CML170	TST	Improved line	C172	D172	Y	Y	Y	Y
CML171	TST	Improved line	C173	D173	Y	Y	Y	Y
CML172	TST	Improved line	C174	D174	Y	Y	Y	Y
CML189	TST	Improved line	C175	D175	Y	Y	Y
CML191	TST	Improved line	C176	D176	Y	Y	Y
CML192	TST	Improved line	C177	D177	Y	Y	Y	Y
CML20	TST	Improved line	C178	D178	Y	Y	Y	Y
CML290	TST	Improved line	C179	D179	Y	Y	Y	Y
CML298	TST	Improved line	C180	D180	Y	Y	Y
CML304	TST	Improved line	C181	D181	Y	Y	Y
CML31	TST	Improved line	C182	D182	Y	Y	Y
CML32	TST	Improved line	C183	D183	Y	Y	Y	Y
CML323	TST	Improved line	C184	D184	Y	Y	Y	Y
CML324	TST	Improved line	C185	D185	Y	Y	Y
CML325	TST	Improved line	C186	D186	Y	Y	Y	Y
CML327	TST	Improved line	C187	D187	Y	Y	Y
CML338	TST	Improved line	C188	D188	Y	Y	Y
CML360	TST	Improved line	C189	D189	Y	Y	Y	Y
CML361	TST	Improved line	C190	D190	Y	Y	Y	Y
CML411	TST	Improved line	C191	D191	Y	Y	Y
CML415	TST	Improved line	C192	D192	Y	Y	Y
CML422	TST	Improved line	C193	D193	Y	Y	Y	Y
CML423	TST	Improved line	C194	D194	Y	Y	Y	Y
CML426	TST	Improved line	C195	D195	Y	Y	Y	Y
CML431	TST	Improved line	C196	D196	Y	Y	Y
CML432	TST	Improved line	C197	D197	Y	Y	Y
CML433	TST	Improved line	C198	D198	Y	Y	Y	Y
CML454	TST	Improved line	C199	D199	Y	Y	Y	Y
CML470	TST	Improved line	C200	D200	Y	Y	Y	Y
CML479	TST	Improved line	C201	D201	Y	Y	Y
CML480	TST	Improved line	C202	D202	Y	Y	Y
CML486	TST	Improved line	C203	D203	Y	Y	Y
CML493	TST	Improved line	C204	D204	Y	Y	Y	Y
CML496	TST	Improved line	C205	D205	Y	Y	Y	Y
CML50	TST	Improved line	C206	D206	Y	Y	Y
CML69	TST	Improved line	C207	D207	Y	Y	Y
D863F	NSS	Improved line	C208	D208	Y	Y	Y	Y
DAN3130	NSS	Improved line	C209	D209	Y	Y	Y
DAN340	NSS	Improved line	C210	D210	Y	Y	Y
DAN360	MIXED	Improved line	C211	D211	Y	Y	Y	Y
DAN4245	NSS	Improved line	C212	D212	Y	Y	Y
DAN599	NSS	Improved line	C213	D213	Y	Y	Y	Y
DH3732	NSS	Improved line	C214	D214	Y	Y	Y	Y
DONG237	NSS	Improved line	C215	D215	Y	Y	Y
DONG46	MIXED	Improved line	C216	D216	Y	Y	Y	Y
EN25	MIXED	Improved line	C217	D217	Y	Y	Y
ES40	MIXED	Landrace	C218	D218	Y	Y	Y
FCD0602	MIXED	Improved line	C219	D219	Y	Y	Y	Y
GEMS1	MIXED	Improved line	C220	D220	Y	Y	Y
GEMS10	SS	Improved line	C221	D221	Y	Y	Y	Y
GEMS11	SS	Improved line	C222	D222	Y	Y	Y	Y
GEMS13	SS	Improved line	C223	D223	Y	Y	Y
GEMS14	SS	Improved line	C224	D224	Y	Y	Y
GEMS15	MIXED	Improved line	C225	D225	Y	Y	Y
GEMS16	SS	Improved line	C226	D226	Y	Y	Y	Y
GEMS17	SS	Improved line	C227	D227	Y	Y	Y
GEMS18	SS	Improved line	C228	D228	Y	Y	Y
GEMS19	MIXED	Improved line	C229	D229	Y	Y
GEMS2	MIXED	Improved line	C230	D230	Y	Y	Y
GEMS20	SS	Improved line	C231	D231	Y	Y	Y
GEMS21	SS	Improved line	C232	D232	Y	Y	Y	Y
GEMS23	SS	Improved line	C233	D233	Y	Y	Y	Y
GEMS25	MIXED	Improved line	C234	D234	Y	Y	Y
GEMS28	MIXED	Improved line	C235	D235	Y	Y	Y
GEMS29	MIXED	Improved line	C236	D236	Y	Y	Y	Y
GEMS3	MIXED	Improved line	C237	D237	Y	Y	Y
GEMS30	MIXED	Improved line	C238	D238	Y	Y	Y	Y
GEMS31	TST	Improved line	C239	D239	Y	Y	Y
GEMS32	MIXED	Improved line	C240	D240	Y	Y	Y
GEMS33	NSS	Improved line	C241	D241	Y	Y	Y
GEMS35	NSS	Improved line	C242	D242	Y	Y	Y	Y
GEMS36	MIXED	Improved line	C243	D243	Y	Y	Y
GEMS37	NSS	Improved line	C244	D244	Y	Y	Y	Y
GEMS39	MIXED	Improved line	C245	D245	Y	Y	Y
GEMS4	SS	Improved line	C246	D246	Y	Y	Y
GEMS40	MIXED	Improved line	C247	D247	Y	Y	Y	Y
GEMS41	NSS	Improved line	C248	D248	Y	Y	Y
GEMS42	NSS	Improved line	C249	D249	Y	Y
GEMS44	MIXED	Improved line	C250	D250	Y	Y	Y	Y
GEMS46	MIXED	Improved line	C251	D251	Y	Y	Y
GEMS48	NSS	Improved line	C252	D252	Y	Y	Y	Y
GEMS49	SS	Improved line	C253	D253	Y	Y	Y	Y
GEMS5	SS	Improved line	C254	D254	Y	Y	Y
GEMS50	SS	Improved line	C255	D255	Y	Y	Y	Y
GEMS51	SS	Improved line	C256	D256	Y	Y	Y
GEMS54	MIXED	Improved line	C257	D257	Y	Y	Y	Y
GEMS55	SS	Improved line	C258	D258	Y	Y	Y	Y
GEMS56	NSS	Improved line	C259	D259	Y	Y	Y	Y
GEMS58	NSS	Improved line	C260	D260	Y	Y	Y
GEMS59	NSS	Improved line	C261	D261	Y	Y	Y
GEMS6	SS	Improved line	C262	D262	Y	Y	Y
GEMS60	NSS	Improved line	C263	D263	Y	Y	Y
GEMS61	SS	Improved line	C264	D264	Y	Y	Y
GEMS62	SS	Improved line	C265	D265	Y	Y	Y	Y
GEMS63	SS	Improved line	C266	D266	Y	Y	Y	Y
GEMS64	SS	Improved line	C267	D267	Y	Y	Y
GEMS65	SS	Improved line	C268	D268	Y	Y	Y
TX5	NSS	Landrace	C269	D269	Y	Y	Y
GEMS9	SS	Improved line	C270	D270	Y	Y	Y
ZONG3	NSS	Improved line	C271	D271	Y	Y	Y
GY1032	NSS	Improved line	C272	D272	Y	Y	Y	Y
GY386	NSS	Improved line	C273	D273	Y	Y	Y
GY462	NSS	Improved line	C274	D274	Y	Y	Y
GY798	NSS	Improved line	C275	D275	Y	Y	Y
GY923	NSS	Improved line	C276	D276	Y	Y	Y
HTH-17	NSS	Improved line	C277	D277
HUA83-2	MIXED	Landrace	C278	D278	Y	Y	Y
HYS	MIXED	Improved line	C279	D279	Y	Y	Y
HZS	NSS	Improved line	C280	D280	Y	Y	Y
IRF314	NSS	Improved line	C281	D281	Y	Y	Y
J4112	MIXED	Improved line	C282	D282	Y	Y	Y
JH59	NSS	Improved line	C283	D283	Y	Y	Y	Y
JH96C	NSS	Improved line	C284	D284	Y	Y	Y
JI63	NSS	Improved line	C285	D285	Y	Y	Y	Y
JI842	NSS	Improved line	C286	D286	Y	Y	Y
JI846	NSS	Improved line	C287	D287	Y	Y	Y
JI853	NSS	Improved line	C288	D288	Y	Y	Y
JIAO51	TST	Improved line	C289	D289	Y	Y	Y	Y
JY01	NSS	Improved line	C290	D290	Y	Y	Y
K10	MIXED	Improved line	C291	D291	Y	Y	Y
K12	NSS	Improved line	C292	D292	Y	Y	Y
K14	NSS	Improved line	C293	D293	Y	Y	Y
K22	NSS	Improved line	C294	D294	Y	Y	Y
L3180	MIXED	Improved line	C295	D295	Y	Y	Y	Y
LG001	NSS	Unknown	C296	D296	Y	Y	Y
LIAO138	NSS	Improved line	C297	D297	Y	Y	Y
LIAO159	MIXED	Improved line	C298	D298	Y	Y	Y	Y
LIAO5114	MIXED	Improved line	C299	D299	Y	Y	Y	Y
LIAO5262	NSS	Improved line	C300	D300	Y	Y	Y
LIAO5263	NSS	Improved line	C301	D301	Y	Y	Y
LK11	NSS	Improved line	C302	D302	Y	Y	Y
LV28	MIXED	Improved line	C303	D303	Y	Y	Y
LX9801	NSS	Improved line	C304	D304	Y	Y	Y	Y
LXN	MIXED	Landrace	C305	D305	Y	Y	Y	Y
LY042	NSS	Unknown	C306	D306	Y	Y	Y
M153	NSS	Unknown	C307	D307	Y	Y	Y
M97	NSS	Unknown	C308	D308	Y	Y	Y
MO113	NSS	Unknown	C309	D309	Y	Y	Y
MO17	NSS	Improved line	C310	D310	Y	Y	Y	Y
NAN21-3	MIXED	Improved line	C311	D311	Y	Y	Y
P178	NSS	Improved line	C312	D312	Y	Y	Y	Y
Q1261	NSS	Improved line	C313	D313	Y	Y	Y
QI205	MIXED	Improved line	C314	D314	Y	Y	Y
R15	MIXED	Improved line	C315	D315	Y	Y	Y
R15X1141	NSS	Improved line	C316	D316	Y	Y	Y
RY713	NSS	Improved line	C317	D317	Y	Y	Y
RY729	NSS	Improved line	C318	D318	Y	Y	Y	Y
S22	NSS	Improved line	C319	D319	Y	Y	Y	Y
S37	TST	Improved line	C320	D320	Y	Y	Y
SC55	MIXED	Improved line	C321	D321	Y	Y	Y
SHEN5003	NSS	Improved line	C322	D322	Y	Y	Y
SI273	MIXED	Improved line	C323	D323	Y	Y	Y
SI434	NSS	Improved line	C324	D324	Y	Y	Y
SI446	NSS	Improved line	C325	D325	Y	Y	Y	Y
SW92E114	TST	Landrace	C326	D326	Y	Y	Y	Y
Sy1032	NSS	Improved line	C327	D327	Y	Y	Y
Sy1035	NSS	Improved line	C328	D328	Y	Y	Y
SY1039	NSS	Improved line	C329	D329	Y	Y	Y
SY1052	NSS	Improved line	C330	D330	Y	Y	Y	Y
SY1128	NSS	Improved line	C331	D331	Y	Y	Y
SY3073	NSS	Improved line	C332	D332	Y	Y	Y
TIAN77	MIXED	Improved line	C333	D333	Y	Y	Y
TIE7922	SS	Improved line	C334	D334	Y	Y	Y	Y
TY1	MIXED	Improved line	C335	D335	Y	Y	Y
TY11	MIXED	Improved line	C336	D336	Y	Y	Y
TY2	MIXED	Improved line	C337	D337	Y	Y	Y	Y
TY3	MIXED	Improved line	C338	D338	Y	Y	Y
TY4	MIXED	Improved line	C339	D339	Y	Y	Y	Y
TY5	MIXED	Improved line	C340	D340	Y	Y	Y
TY6	MIXED	Improved line	C341	D341	Y	Y	Y	Y
U8112	SS	Improved line	C342	D342	Y	Y	Y
W138	NSS	Unknown	C343	D343	Y	Y	Y	Y
WH413	MIXED	Improved line	C344	D344	Y	Y	Y	Y
WU109	MIXED	Improved line	C345	D345	Y	Y	Y
XI502	NSS	Improved line	C346	D346	Y	Y	Y	Y
XUN971	MIXED	Landrace	C347	D347	Y	Y	Y
XZ698	NSS	Improved line	C348	D348	Y	Y	Y	Y
YE478	MIXED	Improved line	C349	D349	Y	Y	Y
YE515	MIXED	Improved line	C350	D350	Y	Y	Y
YE52106	MIXED	Improved line	C351	D351	Y	Y	Y
YE8001	MIXED	Improved line	C352	D352	Y	Y	Y	Y
YU374	NSS	Improved line	C353	D353	Y	Y	Y	Y
Z2018F	MIXED	Improved line	C354	D354	Y	Y	Y
ZAC546	NSS	Improved line	C355	D355	Y	Y	Y	Y
ZB648	NSS	Improved line	C356	D356	Y	Y	Y
ZH68	SS	Improved line	C357	D357	Y	Y	Y
ZHENG28	NSS	Improved line	C358	D358	Y	Y	Y
ZHENG29	MIXED	Improved line	C359	D359	Y	Y	Y
ZHENG30	NSS	Improved line	C360	D360	Y	Y	Y
ZHENG32	SS	Improved line	C361	D361	Y	Y	Y	Y
ZHENG35	MIXED	Improved line	C362	D362	Y	Y	Y
ZHENG653	NSS	Improved line	C363	D363	Y	Y	Y
ZHI41	NSS	Improved line	C364	D364	Y	Y	Y
ZHONG69	MIXED	Improved line	C365	D365	Y	Y	Y	Y
ZONG31	NSS	Improved line	C366	D366	Y	Y	Y
ZZ01	NSS	Improved line	C367	D367	Y	Y	Y
ZZ03	NSS	Improved line	C368	D368	Y	Y	Y	Y

## Sheet: Table S2
Table S2. Description of all the i-traits in this study
Type	Abbreviation	Comments
Hyperspectral	T1~T250	Total reflectance of the plant under different wavelength
	dT1~dT250	The first-order derivativeof the total reflectance of the plant under different wavelength
	ddT1~ddT250	The second-order derivativeof the total reflectance of the plant under different wavelength
	A1~A250	Average reflectance of the plant under different wavelength
	dA1~dA250	The first-order derivativeof the average reflectance of the plant under different wavelength
	ddA1~ddA250	The second-order derivativeof the average reflectance of the plant under different wavelength
	lgT1~lgT250	The logarithm of the total reflectance of the plant under different wavelength
	lgA1~lgA250	The logarithm of the average reflectance of the plant under different wavelength
RGB	GPAR	Green projected area / total projected area in side view
	PC1~PC6	Plant compactness in side view
	PAR	Perimeter / total projected area ratio in side view
	PW	Plant width in side view
	MPH	Maximum plant height in side view
	FDNIC	Fractal dimension without image cropping in side view
	TBR	Total projected area / bounding rectangle area ratio in side view
	TPA	Total projected area
	FDIC	Fractal dimension with image cropping in side view
	PP	Plant perimeter in side view
	HWR	Height to width ratio of minimum circumscribed box in side view
	GCV	Green color value in side view
	M_HEX_I/H/G/S	The mean value of the I/H/G/S images in side view
	SE_HEX_I/H/G/S	The standard error of the I/H/G/S images in side view
	S_HEX_I/H/G/S	The smoothness of the I/H/G/S images in side view
	MU3_HEX_I/H/G/S	The third moment of the I/H/G/S images in side view
	U_HEX_I/H/G/S	The uniformity of the I/H/G/S images in side view
	E_HEX_I/H/G/S	The entropy of the I/H/G/S images in side view
	T1	The correlation
	T2	The advantages of the small gradient
	T3	The advantages of the large gradient
	T4	The energy
	T5	The intensity inhomogeneity
	T6	The gradient inhomogeneity
	T7	The mean gray
	T8	The mean gradient
	T9	The gray entropy
	T10	The gradient entropy
	T11	The entropy of mixing
	T12	The differential moment
	T13	The deficit score
	T14	The gray mean variance
	T15	The gradient mean variance
	Area_convex_hull	The area of convex hull
	Perimeter_convex_hull	The perimeter of convex hull
	Elongation_convex_hull	The max feret diameter divided by equivalent rect short side of convex hull
	Compactness_convex_hull	The area divided by the product of bounding rect width and bounding rect height of convex hull
	Heywood_convex_hull	The perimeter divided by the circumference of a circle with the same area of convex hull
	Type_convex_hull	The factor relating area to moment of inertia of convex hull
	Elongation	The max feret diameter divided by equivalent rect short side of plant area
	Compactness	The area divided by the product of bounding rect width and bounding rect height of plant area
	Heywood	The perimeter divided by the circumference of a circle with the same area of plant area
	Type	The factor relating area to moment of inertia of plant area
	Area_convex_hull_area	Plant area / convex hull area
CT	Major_axis	The major axis length of the stem
	Minor_axis	The minor axis length of the stem
	Culm_diameter	The diameter of the stem
	Wall_thickness	The thickness of the stem
	Culm_wall_area	The wall area of the stem
	Cavity_area	The cavity area
	Culm_area	The total area
	Vascular_area	The vascular area
	Hollow_area	The cavity_area-the vascular_area
	Duty_cycle	The vascular area / the cavity_area

## Sheet: Table S3
Table S3. 1503 RGB traits collected from AMP treated with or without drought at different days
a The ratio traits between DS and WW (DS/WW) is indicated by _R.
b There are 10 time points in phenotyping, D25-D52 (shown in Fig. 1a), and two repeats of each inbred line under each of the treatments (WW and DS).
Traits class a	time points & treatmentsb	i-traits	RGB-dervied i-traits of 368 inbred lines
			150	177	238	268	647	1462	4019	5213	5237	7327	7381	8902	9642	81162	526018	05W002	05WN230	07KS4	18-599	303WX	4F1	7884-4Ht	835A	835B	975-12	B11	B110	B111	B113	B114	B151	B73	B77	BS16	BY4839	DAN9046	BY4960	BY804	BY807	By809	BY813	BY815	BY855	BZN	CIMBL36	CHANG3	Cheng698
GPAR	D25_WW	GPAR_D25_WW	1	0.941852	0.834138	1	0.924962	1	0.907671	1	1	0.913577	1	1	1	1	0.869815	1	1	1	1	1	1	1	1	1	0.963743	0.799233	1	1	1	1	0.841309	1	1	1	1	1	1	1	1	1	1	1	1	0.879171	1	1	1
HWR	D25_WW	HWR_D25_WW	0.732329	0.513379	0.484919	0.509135	0.465959	0.507733	0.469558	0.544048	0.672243	0.605634	0.473511	0.868373	0.403284	0.522529	0.460735	0.423581	0.484321	0.591712	0.672669	0.597881	0.45369	0.504036	0.528209	0.544353	0.565352	0.500597	0.501134	0.432828	0.678696	0.57819	0.558264	0.528384	0.5142	0.654142	0.565747	0.444082	0.575485			0.672227	0.662905	0.705548	0.789042	0.381014	0.433157	0.620214	0.533088
GCV	D25_WW	GCV_D25_WW	45.157	45.1256	44.7486	45.0913	44.9837	45.235	45.3482	45.1591	45.6269	45.3313	45.4172	45.682	45.5262	45.5546	45.4138	45.2454	45.4733	45.1765	45.5528	45.3628	45.1275	45.408	45.1109	45.2122	45.4279	45.1258	44.9842	45.2633		45.83	45.4757	45.5512	45.3349	45.3519	45.3575	45.0905	45.0831	45.1214	45.1127	45.4982	45.1615	44.9524	45.2226	45.2065	45.1525	45.1502	44.949
M_HEX_I	D25_WW	M_HEX_I_D25_WW	0.022203	0.024981	0.032642	0.038538	0.013173	0.049895	0.038763	0.029826	0.031958	0.018801	0.029408	0.044225	0.041901	0.023364	0.034739	0.024723	0.03153	0.033422	0.032449	0.025581	0.032974	0.032644	0.042759	0.034863		0.02925	0.026358	0.037787	0.043975	0.032084	0.023373	0.038693	0.036945	0.04898	0.050602	0.043134	0.035599	0.03447	0.032028	0.053082	0.029156	0.037299	0.040221	0.036134	0.023155	0.044181	0.058008
SE_HEX_I	D25_WW	SE_HEX_I_D25_WW	0.523757	0.562389	0.640215	0.750695	0.38918	0.810028	0.715346	0.604707	0.64136	0.509122	0.60872	0.740981	0.765976	0.519826	0.684831	0.587735	0.599106	0.648087	0.648723	0.594658	0.644506	0.63719	0.739428	0.696279		0.621998	0.587995	0.699815	0.729972	0.657983	0.563536	0.695683	0.65613	0.788167	0.808318	0.754717	0.6707	0.685852	0.651136	0.879438	0.620671	0.71346	0.717707	0.685156	0.507084	0.735796	0.877903
S_HEX_I	D25_WW	S_HEX_I_D25_WW	0.343158	0.359926	0.390324	0.427142	0.280151	0.446522	0.417027	0.375732	0.39069	0.337363	0.377614	0.425442	0.431681	0.341243	0.405507	0.36927	0.374636	0.3932	0.393465	0.372046	0.390814	0.384076	0.424862	0.410307	0.523073	0.383431	0.370275	0.411277	0.421956	0.395598	0.360257	0.409115	0.395065	0.440766	0.445881	0.430021	0.401444	0.406575	0.393951	0.467796	0.382968	0.415964	0.416546	0.406415	0.333704	0.423331	0.467491
MU3_HEX_I	D25_WW	MU3_HEX_I_D25_WW	3.74916	4.24562	5.4306	9.10305	1.8169	9.53138	7.28881	4.90381	5.71363	3.75977	5.06679	7.2534	9.21051	3.39076	6.89328	5.30253	4.31588	5.71678	5.88649	5.35838	5.7069	6.02182	7.63202	7.27691		5.50001	4.99926	6.9983	7.1552	6.50602	4.60934	6.58326	5.49178	8.37576	9.23023	8.15359	6.12554	7.01581	6.00731	11.9949	5.47533	7.53723	7.23739	6.52392	3.34929	7.24144	11.0405
M_HEX_G	D25_WW	M_HEX_G_D25_WW	0.030992	0.033073	0.046463	0.053665	0.018148	0.069578	0.054343	0.041844	0.044006	0.026225	0.039381	0.06056	0.05972	0.032213	0.048381	0.034258	0.042953	0.045997	0.044399	0.03505	0.046671	0.046946	0.059868	0.048468		0.038939	0.036384	0.053358	0.062059	0.044359	0.031537	0.053989	0.052767	0.068227	0.071525	0.060566	0.050702	0.047255	0.043982	0.072544	0.040432	0.052772	0.056574	0.050764	0.034588	0.061457	0.082018
SE_HEX_G	D25_WW	SE_HEX_G_D25_WW	0.73908	0.749437	0.918362	1.0496	0.54032	1.14421	1.01542	0.855883	0.889885	0.719041	0.821948	1.02171	1.10393	0.724584	0.962434	0.822264	0.822979	0.903419	0.894532	0.822408	0.920236	0.925756	1.04545	0.974733		0.839246	0.822525	0.99827	1.04414	0.921248	0.766475	0.980315	0.950716	1.10698	1.15336	1.07039	0.963228	0.946948	0.901615	1.21003	0.871285	1.01998	1.02125	0.972833	0.763478	1.0331	1.25551
S_HEX_G	D25_WW	S_HEX_G_D25_WW	0.424075	0.428307	0.478722	0.509502	0.350784	0.532512	0.50382	0.459712	0.470799	0.41828	0.450005	0.505136	0.522276	0.419127	0.489249	0.450138	0.451414	0.474571	0.472147	0.449955	0.477646	0.473683	0.51074	0.493359	0.605792	0.456265	0.451311	0.499203	0.510795	0.477974	0.433748	0.493261	0.486034	0.525384	0.534092	0.516871	0.490635	0.48614	0.473666	0.547297	0.465579	0.504449	0.503869	0.492823	0.42926	0.507392	0.556641
MU3_HEX_G	D25_WW	MU3_HEX_G_D25_WW	10.805	10.2086	16.3412	25.2901	4.95545	27.5878	21.3932	14.1534	15.4584	10.8601	12.7518	19.279	28.0035	9.39483	19.5116	14.7412	11.3897	15.9622	15.6483	14.5173	16.9545	18.8943	22.0264	20.2287		13.9834	14.0698	20.5594	21.4601	18.3053	11.767	18.9887	17.1588	23.5681	27.3361	23.73	18.3279	18.6403	16.2348	31.7733	15.4924	22.4231	21.3	19.1496	11.4325	20.4067	33.0478
T1	D25_WW	T1_D25_WW	0.165776	0.101944	0.086972	0.126484	0.11305	0.140709	0.124397	0.142921	0.151749	0.12484	0.12472	0.125019	0.139596	0.139468	0.111835	0.126417	0.114064	0.136099	0.148873	0.119475	0.114473	0.146672	0.156863	0.127098	0.096759	0.091066	0.125482	0.176834	0.156734	0.121592	0.118203	0.128702	0.150441	0.141466	0.134983	0.130113	0.117175	0.138913	0.10956	0.093573	0.150299	0.124683	0.127133	0.105904	0.161	0.152803	0.127415
T2	D25_WW	T2_D25_WW	0.560685	0.645315	0.553592	0.584819		0.603231	0.594043	0.642782	0.602858		0.620579	0.71028	0.584632	0.655042	0.607222	0.552072	0.625098	0.638593	0.579463	0.569519	0.615636	0.588965	0.61247	0.617618	0.646361	0.555367	0.539711	0.568727	0.649977	0.599376	0.59517	0.641122	0.663089	0.656281	0.638339	0.653658	0.629274	0.604897	0.664792	0.63216	0.656967	0.621092	0.619744	0.632552	0.643181	0.644899	0.651762
T3	D25_WW	T3_D25_WW	14.5875	7.74964	11.2169	12.1954		10.5798	10.3729	9.68045	12.1018		8.67843	6.95848	13.0636	9.12165	10.1098	14.2874	8.36004	9.6612	13.417	11.7486	9.81778	13.3921	9.59775	10.0252	9.27521	10.1818	14.0779	13.5167	9.04007	11.1869	10.434	9.08986	8.36375	8.85246	9.54366	8.92355	9.88857	10.6548	9.29131	9.03225	8.49054	10.6125	10.7247	8.48115	8.99533	9.41265	9.08757
T4	D25_WW	T4_D25_WW	0.033654	0.050784	0.036322	0.030575	0.039152	0.032827	0.038124	0.041246	0.033449	0.028337	0.040424	0.05785	0.028416	0.047796	0.042427	0.027148	0.045299	0.037674	0.032452	0.030527	0.04189	0.035211	0.036882	0.033473	0.044971	0.036872	0.028011	0.032277	0.04127	0.032303	0.039996	0.043338	0.042614	0.042271	0.043387	0.037563	0.039277	0.035798	0.04713	0.039469	0.038286	0.034845	0.037401	0.038954	0.039862	0.039899	0.034109
T5	D25_WW	T5_D25_WW	0.104365	0.132318	0.12617	0.092315		0.091545	0.104661	0.109793	0.097924	0.107625	0.112388	0.123451	0.082998	0.124232	0.116522	0.089066	0.130505	0.102681	0.099787	0.098413	0.116491	0.105996	0.09897	0.095406	0.114011	0.11685	0.089602	0.094785	0.098603	0.089394	0.115563	0.117959	0.105868	0.109796	0.105986	0.093468	0.102108	0.097304	0.115005	0.100895	0.09474	0.093288	0.104741	0.105884	0.102508	0.103874	0.089536
T6	D25_WW	T6_D25_WW	0.296952	0.387039	0.293781	0.319813		0.338525	0.329005	0.383895	0.340373	0.244506	0.359457	0.467057	0.319183	0.397189	0.343036	0.289002	0.364351	0.378192	0.314938	0.306234	0.352956	0.326421	0.349484	0.35492	0.387132	0.294623	0.275912	0.30265	0.391415	0.335257	0.331728	0.381166	0.406957	0.398786	0.379304	0.396326	0.367789	0.344925	0.408979	0.370887	0.399872	0.357838	0.357177	0.372499	0.383684	0.386192	0.39336
T7	D25_WW	T7_D25_WW	7.86095	8.14865	8.6601	9.02802	7.83855	8.05901	8.21765	8.13056	8.1394	9.13247	8.03705	8.03178	8.83401	7.67567	8.62071	8.88279	7.47597	8.03059	8.17625	8.68423	8.27065	8.42621	7.91347	8.76019	8.8109	8.08397	7.72583	7.87746	7.40543	8.35575	8.63045	8.20447	7.84089	8.23795	8.28737	8.28433	8.15921	8.12	8.40085	8.8482	8.3815	8.54475	8.31338	8.45537	7.69665	7.76374	8.32303
T8	D25_WW	T8_D25_WW	2.69638	2.06997	2.48037	2.44002		2.29172	2.27835	2.21733	2.46317		2.17689	1.89371	2.51461	2.14994	2.24368	2.72141	2.15139	2.22276	2.59906	2.47662	2.25656	2.56626	2.2125	2.25338	2.12827	2.34227	2.63183	2.56902	2.09825	2.34643	2.33175	2.16536	2.07769	2.13011	2.18418	2.10057	2.24625	2.27369	2.11538	2.11847	2.09622	2.26945	2.32936	2.12195	2.15875	2.17154	2.12416
T9	D25_WW	T9_D25_WW	2.36165	2.16053	2.20255	2.41031		2.41998	2.29704	2.32879	2.41264	2.28673	2.30188	2.24424	2.48982	2.23855	2.25065	2.49031	2.16486	2.40536	2.40163	2.42668	2.30064	2.36338	2.35263	2.42714	2.26377	2.19386	2.42656	2.38534	2.36401	2.43739	2.28575	2.30948	2.35944	2.3408	2.37131	2.43387	2.37147	2.35537	2.30493	2.34952	2.42979	2.43028	2.40219	2.33403	2.38302	2.34845	2.46719
T10	D25_WW	T10_D25_WW	1.695	1.38723	1.6441	1.58339		1.5151	1.51996	1.44759	1.58282		1.46015	1.22566	1.61238	1.40803	1.49039	1.72444	1.44451	1.45791	1.65537	1.62332	1.49423	1.62536	1.47561	1.48861	1.40016	1.58251	1.69598	1.64567	1.38284	1.53661	1.54597	1.43038	1.36889	1.39885	1.43372	1.38209	1.47558	1.49358	1.37372	1.4087	1.38205	1.48615	1.51534	1.42203	1.42545	1.4219	1.39607
T11	D25_WW	T11_D25_WW	3.86074	3.49064	3.76825	3.85186	3.733	3.8127	3.69099	3.67854	3.86524	4.00763	3.67946	3.40333	3.95042	3.54755	3.61594	4.06009	3.54033	3.76267	3.93314	3.92765	3.68418	3.82618	3.68659	3.8061	3.58672	3.68445	3.94923	3.83236	3.62877	3.83049	3.72886	3.6564	3.62591	3.65391	3.6811	3.72297	3.73449	3.71217	3.60813	3.66893	3.69434	3.80117	3.80066	3.67804	3.68697	3.66552	3.76729
T12	D25_WW	T12_D25_WW	36.4314	44.0867	46.723	55.6614	30.696	44.1715	45.2543	43.4642	42.3409	47.0817	42.126	45.2281	53.5459	38.2267	50.3085	50.8477	35.2518	43.6894	41.268	50.02	45.7581	45.8593	41.3222	53.2321	54.8061	41.8615	38.5679	38.4861	37.8216	48.0646	48.487	45.2824	42.0462	45.9788	47.6656	49.5806	46.1729	44.4387	49.5714	56.5802	49.5148	51.3867	46.6997	49.7483	39.6486	40.1959	49.9676
T13	D25_WW	T13_D25_WW	0.090749	0.060969	0.061337	0.063445	0.099331	0.078266	0.069284	0.073649	0.085384	0.071012	0.069019	0.064895	0.077498	0.074918	0.059118	0.082367	0.085242	0.07805	0.089911	0.072418	0.075741	0.084108	0.070838	0.064168	0.056751	0.068137	0.099652	0.091386	0.089379	0.07376	0.062047	0.071015	0.08006	0.070072	0.07604	0.073609	0.084694	0.074951	0.068859	0.057655	0.070742	0.073852	0.083127	0.067234	0.09083	0.085234	0.077021
T14	D25_WW	T14_D25_WW	2.88195	2.40493	2.48981	3.12648	2.12757	3.03207	2.75878	2.8107	3.02623	2.67672	2.6758	2.63383	3.39191	2.60797	2.608	3.32754	2.41532	3.00701	2.96309	3.12106	2.81043	3.12646	2.85271	3.05118	2.67534	2.46578	3.036	3.00676	2.9056	3.09722	2.68439	2.75548	2.9354	2.87098	3.01509	3.12934	3.09633	2.86578	2.79719	2.88156	3.17417	3.1293	3.04062	2.81462	2.9755	2.86092	3.17252
T15	D25_WW	T15_D25_WW	2.83818	2.11117	2.46205	2.63183	2.83774	2.45869	2.42643	2.39293	2.64447		2.21824	2.08262	2.73775	2.3425	2.39473	2.79663	2.17295	2.39047	2.76109	2.549	2.37506	2.7622	2.33281	2.40959	2.3516	2.32423	2.79038	2.75163	2.32796	2.52708	2.43454	2.31156	2.24239	2.30194	2.37527	2.31078	2.41078	2.45582	2.38937	2.27616	2.24213	2.50174	2.49918	2.21129	2.30146	2.36864	2.33176
GPAR	D25_DS	GPAR_D25_DS	1	1	1	1	0.919409	1	0.87268	1	1	1	1	1	1	1	1	1	1	1	1	1	1	1	1	1	1	1	1	1	1	1	1	1	1	1	1	1	1	1	1	1	1	1	1	1	1	1	1
HWR	D25_DS	HWR_D25_DS	0.737977	0.5633	0.557729	0.561628	0.597593	0.489079	0.593029	0.558584	0.777557	0.480397	0.530172	0.903182	0.487845	0.569125	0.487592	0.513761	0.536326	0.564815	0.681981	0.489426	0.503816	0.537785	0.639642	0.478347	0.718341	0.462442	0.700807	0.539185	0.573326	0.657302	0.392703	0.569589	0.50039	0.736152	0.559257	0.502778	0.599426		0.818588	0.675642	0.768452	0.583103	0.633508	0.400163	0.473821	0.644044	0.741238
GCV	D25_DS	GCV_D25_DS				46.0578	45.7687	45.5644	45.6291	45.5947	45.3835	45.4082	45.4002	45.4249	45.6315	45.1315	45.362	45.1256	45.4081	45.3287	45.3136	45.0413	45.2722	45.1387	45.1582	45.4508	45.414	45.9889	45.6589	45.8536	45.4559	45.5292	45.5342	45.5363	45.4599	45.403	45.4312	45.5372	45.4364	45.3808	45.2838	45.6682	45.2878	45.7364	45.7257	45.6688	45.4251	45.4599	45.2803
M_HEX_I	D25_DS	M_HEX_I_D25_DS	0.040933	0.039063	0.040933	0.047926	0.019058	0.04876	0.051549	0.037492	0.033366	0.050581	0.024708	0.040127	0.064673	0.030482	0.045261	0.031235	0.041514	0.038371	0.039811	0.019888	0.036224	0.046287	0.042639	0.044464	0.052863	0.036876	0.046489	0.05907	0.037114	0.033547	0.032326	0.039081	0.033475	0.048547	0.044962	0.059079	0.04001	0.043161	0.035817	0.068077	0.035288	0.055106	0.047518	0.040639	0.029642	0.048613	0.023686
SE_HEX_I	D25_DS	SE_HEX_I_D25_DS	0.779534	0.733569	0.761486	0.843538	0.488607	0.844404	0.853383	0.717669	0.663693	0.887905	0.554156	0.725132	0.959862	0.612638	0.816106	0.669682	0.720493	0.72378	0.731176	0.532318	0.697112	0.801193	0.771614	0.793198	0.823314	0.722465	0.777289	0.902905	0.697842	0.658957	0.681138	0.735888	0.654757	0.824733	0.758214	0.883982	0.718099	0.778046	0.719042	1.00222	0.700227	0.900281	0.832655	0.753065	0.599686	0.798645	0.554127
S_HEX_I	D25_DS	S_HEX_I_D25_DS	0.435926	0.422984	0.432297	0.457549	0.328231	0.45728	0.460344	0.417589	0.395015	0.47023	0.35616	0.418478	0.489709	0.379404	0.448821	0.40108	0.417711	0.418844	0.421455	0.34739	0.410697	0.440995	0.435477	0.437493	0.449907	0.41894	0.437342	0.473985	0.410415	0.397074	0.405031	0.423861	0.395666	0.451808	0.430034	0.468085	0.41691	0.436802	0.41828	0.500371	0.411347	0.473741	0.453799	0.427847	0.372351	0.443898	0.355542
MU3_HEX_I	D25_DS	MU3_HEX_I_D25_DS	10.0551	7.99543	8.81308	11.3579	3.23067	11.3647	11.043	7.56526	6.70859	13.051	4.06115	7.63881	14.1147	4.97295	10.6521	6.86907	7.08071	7.93116	7.86225	4.37864	7.02282	10.175	9.09408	10.3515	9.67718	8.0931	8.56329	12.248	6.97948	6.10265	7.141	8.08099	5.82972	10.2358	8.11521	11.2688	7.24428	9.28959	7.96102	15.8865	7.41659	12.7325	10.8655	8.68741	5.14426	9.00461	4.32849
M_HEX_G	D25_DS	M_HEX_G_D25_DS	0.056682	0.052928	0.057572	0.066359	0.02661	0.067921	0.069166	0.052149	0.046234	0.071512	0.033393	0.055016	0.091536	0.04241	0.062752	0.043134	0.056777	0.052833	0.054031	0.02717	0.050617	0.065633	0.05882	0.061544	0.074851	0.050154	0.063113	0.083588	0.051988	0.046614	0.044317	0.053796	0.04771	0.067732	0.062892	0.082423	0.056522	0.059113	0.04967	0.092998	0.048623	0.07728	0.065499	0.056187	0.044137	0.067315	0.032693
SE_HEX_G	D25_DS	SE_HEX_G_D25_DS	1.08741	1.00617	1.08125	1.17861	0.692373	1.18882	1.16749	1.00713	0.925001	1.26459	0.754191	1.00195	1.37241	0.860947	1.14267	0.933901	0.99273	1.0081	1.00012	0.73572	0.983471	1.14854	1.07488	1.1037	1.17924	0.994565	1.06566	1.2885	0.987009	0.926618	0.940948	1.02574	0.943248	1.15999	1.06981	1.24592	1.0237	1.07422	1.00739	1.37972	0.972884	1.27268	1.15447	1.04726	0.900858	1.11521	0.771464
S_HEX_G	D25_DS	S_HEX_G_D25_DS	0.518831	0.50141	0.519487	0.540973	0.40911	0.542532	0.538604	0.501432	0.475154	0.558199	0.429424	0.498612	0.578475	0.462038	0.532546	0.482895	0.49683	0.500807	0.499091	0.423855	0.495717	0.530342	0.518007	0.51857	0.539339	0.497952	0.515893	0.562176	0.496008	0.48068	0.484578	0.506263	0.485368	0.536857	0.515009	0.553494	0.504574	0.516999	0.501838	0.579653	0.49264	0.559971	0.535006	0.509226	0.471388	0.527092	0.434111
MU3_HEX_G	D25_DS	MU3_HEX_G_D25_DS	27.296	21.2122	25.6898	31.5019	9.51595	32.3714	29.4529	21.31	18.5092	38.2697	10.3862	20.2971	42.0318	14.0902	29.8405	18.9963	18.8334	21.9741	20.333	11.8349	20.1035	30.3065	25.0252	28.2727	29.0352	21.6838	22.5434	36.2891	20.0573	17.4496	19.0769	22.5138	17.8262	28.9021	23.4017	32.2588	21.3107	24.7686	22.3659	42.1257	20.1489	36.5037	29.3556	23.7472	17.2213	24.8878	11.9038
T1	D25_DS	T1_D25_DS	0.117511	0.118363	0.133925	0.126014	0.132723	0.126028	0.095352	0.122784	0.1115	0.107742	0.114611	0.130175	0.1128	0.131111	0.108242	0.12312	0.099937	0.129634	0.137226	0.136454	0.132743	0.12607	0.129225	0.104691	0.129638	0.123402	0.140271	0.143153	0.136297	0.148999	0.101796	0.108799	0.112509	0.127027	0.129719	0.125951	0.123956	0.13499	0.105015	0.105462	0.118736	0.108028	0.109166	0.088523	0.14809	0.140423	0.126587
T2	D25_DS	T2_D25_DS	0.567963	0.623348	0.587871	0.571728	0.523107	0.544836	0.576396	0.62793	0.592024	0.583867	0.622872	0.679775	0.605623	0.654265	0.55181	0.563305	0.626429	0.595413	0.591503	0.500627	0.622649	0.608003	0.612569	0.633733	0.668803	0.567116	0.597405	0.612518	0.620483	0.616223	0.626433	0.604865	0.638675	0.62143	0.620332	0.643152	0.647801	0.636435	0.631729	0.61918	0.589818	0.629325	0.609332	0.643498	0.635221	0.650678	0.592336
T3	D25_DS	T3_D25_DS	12.9382	9.24413	11.0324	11.7069	14.2416	13.4277	10.8528	10.461	12.8299	11.7165	9.21003	8.22471	9.64895	9.50682	11.3593	13.4254	8.73232	11.074	12.6823	15.5024	10.4541	12.1844	10.7201	9.40218	7.75089	10.4888	10.7391	11.1299	10.7998	10.0351	9.29486	10.3883	9.65186	11.5852	9.6583	10.1554	9.07643	9.43007	9.17536	9.81662	11.7291	10.0523	10.773	8.72928	9.64689	10.3133	12.1585
T4	D25_DS	T4_D25_DS	0.033463	0.035531	0.030714	0.028572	0.033153	0.024526	0.035927	0.036348	0.034696	0.029413	0.047571		0.030902	0.054584	0.027909	0.030347	0.042948	0.031696	0.032205	0.024483	0.03507	0.031209	0.031844	0.038346	0.042789	0.030942	0.035976	0.032404	0.039258	0.035796	0.036736	0.034118	0.037732	0.035299	0.037778	0.038774	0.038458	0.037722	0.040314	0.034121	0.030795	0.034751	0.039816	0.037715	0.03738	0.038302	0.035803
T5	D25_DS	T5_D25_DS	0.099844	0.096947	0.092358	0.086873	0.107253	0.080072	0.09808	0.102291	0.106025	0.087722	0.130679	0.12985	0.085261	0.13206	0.086033	0.099485	0.120544	0.092759	0.096103	0.084515	0.096315	0.089465	0.085592	0.101292	0.100827	0.091356	0.104781	0.089176	0.101034	0.097571	0.098479	0.097049	0.105215	0.097972	0.103689	0.101419	0.101992	0.096213	0.098792	0.091427	0.095421	0.092604	0.107619	0.101219	0.097552	0.099722	0.111617
T6	D25_DS	T6_D25_DS	0.302279	0.360542	0.323265	0.305669	0.266504	0.279168	0.309979	0.365814	0.328109	0.317238	0.362962	0.428331	0.341398	0.396579	0.286184	0.298455	0.364841	0.331081	0.327325	0.243409	0.360128	0.345443	0.349264	0.372912	0.413698	0.301549	0.33228	0.348993	0.35756	0.353495	0.365035	0.340899	0.378288	0.358613	0.357558	0.383421	0.38956	0.375808	0.370186	0.355301	0.324846	0.368031	0.345481	0.384235	0.373769	0.392423	0.328329
T7	D25_DS	T7_D25_DS	8.86341	8.35979	8.69734	8.60141	7.89836	8.60736	8.32807	8.7517	8.88496	9.2811	8.08841	8.25597	8.55252	8.0862	8.49249	8.85087	8.02553	8.36602	8.36947	8.48583	8.45015	8.96182	8.26994	9.06506	8.14275	8.15737	7.74838	8.52286	8.23299	8.15339	9.03735	8.41999	8.48077	8.78664	8.13245	8.35629	8.49183	8.32661	8.64989	8.66282	8.54591	9.10425	9.10493	8.93817	7.87129	8.25183	8.46085
T8	D25_DS	T8_D25_DS	2.48052	2.15883	2.343	2.36049	2.70485	2.55922	2.29794	2.26874	2.51407	2.32637	2.21265	1.99819	2.17186	2.17012	2.3585	2.57373	2.15371	2.35192	2.51507	2.84679	2.28763	2.41528	2.26433	2.17537	1.96519	2.30777	2.30738	2.30569	2.30744	2.26846	2.20027	2.26958	2.2092	2.33863	2.21119	2.20187	2.16021	2.13244	2.09178	2.15626	2.41272	2.20326	2.33038	2.12081	2.16128	2.22689	2.48199
T9	D25_DS	T9_D25_DS	2.34455	2.39277	2.4189	2.3888	2.27752	2.45134	2.2557	2.39133	2.37963	2.36457	2.18057	2.217	2.42144	2.24482	2.37424	2.39618	2.23135	2.42336	2.40953	2.46661	2.43913	2.45603	2.44976	2.39093	2.36083	2.37588	2.32876	2.44062	2.36716	2.42934	2.42485	2.4003	2.35381	2.39038	2.35212	2.36666	2.38989	2.37361	2.33118	2.37284	2.40683	2.42523	2.36007	2.3866	2.36974	2.37969	2.32692
T10	D25_DS	T10_D25_DS	1.60508	1.44385	1.54812	1.56106	1.73482	1.66271	1.54017	1.4812	1.60821	1.52977	1.46911	1.30395	1.45855	1.41325	1.58137	1.65568	1.44243	1.54737	1.61359	1.80508	1.49594	1.54939	1.48233	1.43639	1.30454	1.55663	1.52788	1.5024	1.50341	1.49724	1.46004	1.50107	1.4488	1.50676	1.46794	1.43079	1.42056	1.41064	1.39591	1.43586	1.57539	1.44707	1.52654	1.40793	1.42511	1.43398	1.60164
T11	D25_DS	T11_D25_DS	3.75754	3.74401	3.82503	3.78679	3.83788	3.96809	3.68532	3.77877	3.85901	3.7535	3.57309	3.42614	3.75708	3.56908	3.80366	3.9046	3.59225	3.83866	3.89701	4.08109	3.84	3.88682	3.81477	3.73596	3.57193	3.79706	3.73782	3.82308	3.7394	3.79496	3.793	3.81246	3.70713	3.79249	3.71658	3.70727	3.72282	3.66135	3.59395	3.70291	3.87715	3.77633	3.75981	3.71622	3.66486	3.71263	3.83742
T12	D25_DS	T12_D25_DS	54.0542	48.9203	51.9316	51.7263	36.7663	50.1409	47.5739	52.6297	52.1789	62.6014	42.0189	47.5435	53.4579	43.6775	50.3941	51.4105	42.8772	47.4547	45.1806	44.4488	48.9974	56.0209	48.2127	58.7815	47.8592	45.9013	39.0301	50.3507	46.0865	44.5448	57.8849	49.7254	49.3345	53.2011	44.8763	48.3112	49.986	49.5808	54.9071	54.2714	49.1735	60.3199	57.6269	57.4559	42.8701	46.6695	45.3005
T13	D25_DS	T13_D25_DS	0.067629	0.06792	0.067852	0.065905	0.085437	0.073342	0.060636	0.066196	0.07161	0.054364	0.070017	0.060422	0.066683	0.070218	0.065447	0.071077	0.071173	0.068895	0.083199	0.08879	0.076667	0.072458	0.074596	0.058423	0.064047	0.073566	0.083515	0.071809	0.079927	0.076256	0.059024	0.072455	0.067563	0.067309	0.075213	0.070117	0.068605	0.072653	0.057859	0.060648	0.075617	0.059637	0.064384	0.057823	0.080496	0.078466	0.075795
T14	D25_DS	T14_D25_DS	3.02479	2.8971	3.10448	3.0611	2.67433	3.1846	2.67078	2.97182	2.97178	3.07746	2.46922	2.60111	3.1119	2.68275	2.96182	3.042	2.54522	3.04502	3.02757	3.23712	3.11059	3.26119	3.12195	3.00343	2.86648	2.98383	2.74361	3.11219	3.0215	3.05244	3.07748	3.02117	2.87262	2.99236	2.87427	2.87196	2.97397	3.03777	2.89777	2.88673	3.01051	3.14855	3.05199	2.95134	2.92174	2.96206	2.78476
T15	D25_DS	T15_D25_DS	2.68045	2.31688	2.49676	2.55217	2.74978	2.70845	2.46662	2.48731	2.71185	2.58314	2.29575	2.25015	2.33835	2.39973	2.47956	2.73591	2.23617	2.51238	2.7038	2.84504	2.47432	2.66894	2.46365	2.34665	2.16028	2.39124	2.47801	2.54094	2.51238	2.40165	2.31893	2.42839	2.38703	2.62663	2.36282	2.47005	2.31661	2.36721	2.32786	2.39723	2.58811	2.42816	2.48716	2.26661	2.38898	2.50047	2.63381
GPAR	D25_R	GPAR_D25_R	1	1.06174	1.19884	1	0.993997	1	0.96145	1	1	1.0946	1	1	1	1	1.14967	1	1	1	1	1	1	1	1	1	1.03762	1.2512	1	1	1	1	1.18862	1	1	1	1	1	1	1	1	1	1	1	1	1.13743	1	1	1
HWR	D25_R	HWR_D25_R	1.00771	1.09724	1.15015	1.1031	1.2825	0.96326	1.26295	1.02672	1.15666	0.793213	1.11966	1.04008	1.20968	1.08917	1.05829	1.2129	1.10738	0.954544	1.01384	0.818601	1.11048	1.06696	1.21096	0.878744	1.27061	0.923781	1.39844	1.24573	0.844746	1.13683	0.703436	1.07798	0.973143	1.12537	0.988528	1.13217	1.0416	1.14317	0.756748	1.00508	1.15922	0.826454	0.802882	1.05026	1.09388	1.03842	1.39046
GCV	D25_R	GCV_D25_R		1.02305		1.02143	1.01745	1.00728	1.00619	1.00965	0.994665	1.0017	0.999624	0.994373	1.00231	0.990713	0.99886	0.997352	0.998565	1.00337	0.994748	0.992913	1.00321	0.99407	1.00105	1.00528	0.999693	1.01913	1.015	1.01304	0.988575	0.993435	1.00129	0.999672	1.00276	1.00113	1.00163	1.00991	1.00784	1.00575	1.00379	1.00374	1.0028	1.01744	1.01112	1.01023	1.00604	1.00686	1.00737
M_HEX_I	D25_R	M_HEX_I_D25_R	1.84358	1.56371	1.254	1.2436	1.44675	0.977252	1.32985	1.25702	1.04406		0.84018	0.907337	1.54347	1.30466	1.30289	1.2634	1.31665	1.14808	1.22688	0.777452	1.09856	1.41793	0.997194	1.27539	0.61054	1.26072	1.76375	1.56324	0.84398	1.0456	1.38305	1.01003	0.906077	0.99116	0.888542	1.36966	1.12391	1.25213	1.1183	1.28249	1.21032	1.47741	1.18142	1.12468	1.28015	1.10031	0.408323
SE_HEX_I	D25_R	SE_HEX_I_D25_R	1.48835	1.30438	1.18942	1.12368	1.25548	1.04244	1.19297	1.18681	1.03482		0.910363	0.978611	1.25312	1.17854	1.19169	1.13943	1.20261	1.11679	1.1271	0.895167	1.08162	1.25738	1.04353	1.1392	0.750681	1.16152	1.32193	1.29021	0.955985	1.00148	1.20869	1.05779	0.997907	1.04639	0.938014	1.17128	1.07067	1.13442	1.10429	1.13962	1.12818	1.26185	1.16016	1.09912	1.18262	1.08542	0.631194
S_HEX_I	D25_R	S_HEX_I_D25_R	1.27034	1.1752	1.10753	1.07119	1.17162	1.02409	1.10387	1.1114	1.01107		0.943185	0.983631	1.13442	1.11183	1.10681	1.08614	1.11498	1.06522	1.07114	0.933729	1.05088	1.1482	1.02499	1.06626	0.860123	1.09261	1.18113	1.15247	0.972649	1.00373	1.12428	1.03604	1.00152	1.02505	0.964459	1.08852	1.03853	1.07435	1.06176	1.06963	1.0741	1.1389	1.08943	1.05273	1.11581	1.04858
MU3_HEX_I	D25_R	MU3_HEX_I_D25_R		1.88322	1.62286	1.2477	1.77812	1.19235	1.51506	1.54273	1.17414		0.801524	1.05313	1.53246	1.46662	1.5453	1.29543	1.64062	1.38735	1.33564	0.817158	1.23059	1.68969	1.19157	1.42252	0.546419	1.47147	1.71291	1.75014	0.975441	0.938002	1.54924	1.22751	1.06153	1.22208	0.879198	1.38207	1.18264	1.32409	1.32522	1.32444	1.35455	1.68928	1.5013	1.33163	1.53593	1.24348	0.392056
M_HEX_G	D25_R	M_HEX_G_D25_R	1.82892	1.60034	1.23909	1.23654	1.46628	0.976185	1.27277	1.24627	1.05063		0.847947	0.908454	1.53275	1.31655	1.29704	1.25909	1.32184	1.14862	1.21694	0.775178	1.08455	1.39805	0.982495	1.26979	0.621474	1.28801	1.73464	1.56655	0.837719	1.05083	1.40524	0.996425	0.904164	0.992745	0.879301	1.36088	1.11479	1.25094	1.12933	1.28195	1.20259	1.46441	1.15776	1.10683	1.27608	1.09532	0.398608
SE_HEX_G	D25_R	SE_HEX_G_D25_R	1.47131	1.34257	1.17736	1.12291	1.28141	1.03899	1.14976	1.17671	1.03946		0.917565	0.980653	1.24321	1.18819	1.18727	1.13577	1.20626	1.11587	1.11804	0.894592	1.06872	1.24065	1.02815	1.13231	0.767328	1.18507	1.2956	1.29074	0.945289	1.00583	1.22763	1.04634	0.992145	1.04789	0.927555	1.16399	1.06278	1.13441	1.11732	1.14023	1.11661	1.24775	1.13045	1.07651	1.17994	1.07948
S_HEX_G	D25_R	S_HEX_G_D25_R	1.22344	1.17068	1.08515	1.06177	1.16627	1.01882	1.06904	1.09075	1.00925		0.954265	0.987085	1.1076	1.10238	1.0885	1.07277	1.10061	1.05528	1.05707	0.941994	1.03783	1.11961	1.01423	1.0511	0.890304	1.09137	1.1431	1.12615	0.971051	1.00566	1.11719	1.02636	0.99863	1.02184	0.96427	1.07085	1.02841	1.06348	1.05948	1.05912	1.05812	1.11007	1.0618	1.03328	1.09814	1.03883
MU3_HEX_G	D25_R	MU3_HEX_G_D25_R		2.07788	1.57208	1.24562	1.9203	1.17339	1.37674	1.50564	1.19735		0.814486	1.05281	1.50095	1.49978	1.52938	1.28866	1.65354	1.37663	1.29938	0.81523	1.18573	1.60401	1.13614	1.39766	0.588916	1.55068	1.60225	1.76509	0.934633	0.953253	1.62122	1.18564	1.03889	1.22632	0.856072	1.35941	1.16274	1.32876	1.37765	1.32582	1.30056	1.62795	1.3782	1.24009	1.50634	1.21959	0.360199
T1	D25_R	T1_D25_R	0.708854	1.16106		0.996284	1.17402	0.895664	0.766514	0.859104	0.734766	0.863041	0.918946	1.04124	0.808046	0.940079	0.967872	0.97392	0.876148	0.952498	0.921766	1.14211	1.1596	0.859537	0.823808	0.823703	1.3398	1.35508	1.11786	0.809533	0.869607	1.2254	0.861196	0.845356	0.747861	0.897933	0.961002	0.968012	1.05787	0.971759	0.958516	1.12706	0.789999	0.866421	0.858676	0.83588	0.919814	0.918981	0.993502
T2	D25_R	T2_D25_R	1.01298	0.965959	1.06192	0.977615	1.1032	0.903196	0.970293	0.976894	0.982029		1.0037	0.957052	1.03591	0.998814	0.908745	1.02035	1.00213	0.932383	1.02078	0.879035	1.01139	1.03232	1.00016	1.02609	1.03472	1.02116	1.1069	1.077	0.954623	1.02811	1.05253	0.943448	0.963181	0.946896	0.971791	0.983927	1.02944	1.05214	0.950266	0.979467	0.897789	1.01326	0.9832	1.0173	0.987624	1.00896	0.908823
T3	D25_R	T3_D25_R	0.886937	1.19285	0.98355	0.95994	0.880143	1.26918	1.04626	1.08063	1.06016	0.65255	1.06126	1.18197	0.738612	1.04223	1.1236	0.939671	1.04453	1.14623	0.945242	1.31951	1.06481	0.909817	1.11694	0.937851	0.835656	1.03015	0.762833	0.82342	1.19466	0.897041	0.890823	1.14285	1.15401	1.3087	1.01201	1.13804	0.91787	0.885053	0.987521	1.08684	1.38143	0.947208	1.0045	1.02926	1.07243	1.09569	1.33793
T4	D25_R	T4_D25_R	0.994325	0.699649	0.845603	0.934489	0.846777	0.747129	0.942372	0.881249	1.03728	1.03797	1.1768	0.997061	1.08749	1.14202	0.657812	1.11784	0.9481	0.841323	0.992389	0.802011	0.837193	0.886342	0.863402	1.14558	0.95148	0.839173	1.28435	1.00394	0.951248	1.10813	0.918492	0.787254	0.885437	0.835064	0.870722	1.03224	0.979148	1.05375	0.855379	0.864501	0.804341	0.997302	1.06457	0.968193	0.937735	0.959974	1.04966
T5	D25_R	T5_D25_R	0.956681	0.732682	0.732012	0.94105	0.711302	0.874674	0.937121	0.931671	1.08273	0.815071	1.16275	1.05183	1.02727	1.06301	0.738341	1.11698	0.923673	0.903371	0.963081	0.858779	0.826802	0.844041	0.864828	1.06169	0.884362	0.781823	1.16941	0.940824	1.02465	1.09147	0.852167	0.822735	0.993832	0.892309	0.978327	1.08507	0.998864	0.988788	0.859024	0.90616	1.00719	0.992668	1.02748	0.955942	0.951653	0.960028	1.24662
T6	D25_R	T6_D25_R	1.01794	0.931539	1.10036	0.955774	1.17355	0.82466	0.942171	0.952901	0.963969		1.00975	0.917085	1.0696	0.998464	0.834268	1.03271	1.00134	0.875431	1.03933	0.794846	1.02032	1.05827	0.999371	1.05069	1.06862	1.02351	1.2043	1.15312	0.913506	1.0544	1.10041	0.894358	0.929553	0.899262	0.942669	0.967438	1.05919	1.08953	0.905147	0.957976	0.812375	1.02849	0.967254	1.03151	0.974158	1.01613	0.834678
T7	D25_R	T7_D25_R	1.12752	1.02591	1.0043	0.952745	1.00763	1.06804	1.01344	1.07639	1.0916	1.01628	1.00639	1.02791	0.968136	1.05348	0.985127	0.996406	1.07351	1.04177	1.02363	0.977154	1.0217	1.06357	1.04505	1.0348	0.924167	1.00908	1.00292	1.08193	1.11175	0.975783	1.04715	1.02627	1.08161	1.06661	0.981306	1.00869	1.04077	1.02544	1.02964	0.979048	1.01961	1.06548	1.09521	1.0571	1.02269	1.06287	1.01656
T8	D25_R	T8_D25_R	0.919945	1.04293	0.944617	0.967404	0.900121	1.11672	1.0086	1.02319	1.02066		1.01643	1.05517	0.863697	1.00939	1.05117	0.945733	1.00108	1.05811	0.967685	1.14947	1.01377	0.941167	1.02343	0.965382	0.923375	0.985273	0.876723	0.897497	1.0997	0.966771	0.943616	1.04813	1.0633	1.09789	1.01237	1.04822	0.961697	0.937876	0.988847	1.01784	1.15099	0.970836	1.00044	0.999461	1.00117	1.02549	1.16846
T9	D25_R	T9_D25_R	0.992761	1.10749	1.09823	0.991077		1.01296	0.982001	1.02686	0.986318	1.03404	0.9473	0.987859	0.972537	1.0028	1.05491	0.962202	1.03071	1.00748	1.00329	1.01646	1.06019	1.0392	1.04129	0.985081	1.04288	1.08297	0.959697	1.02317	1.00134	0.996696	1.06085	1.03933	0.997613	1.02118	0.99191	0.972386	1.00777	1.00774	1.01139	1.00993	0.990547	0.997923	0.982464	1.02252	0.994425	1.0133	0.943146
T10	D25_R	T10_D25_R	0.94695	1.04081	0.941623	0.985902	0.922676	1.09743	1.01329	1.02322	1.01604		1.00614	1.06388	0.904598	1.0037	1.06104	0.960127	0.998561	1.06136	0.974759	1.11196	1.00114	0.953264	1.00456	0.964916	0.93171	0.983643	0.900884	0.91294	1.08719	0.974381	0.944416	1.04942	1.05837	1.07714	1.02387	1.03523	0.962719	0.94447	1.01615	1.01928	1.1399	0.973705	1.00739	0.990086	0.999764	1.0085	1.14725
T11	D25_R	T11_D25_R	0.973271	1.07258	1.01507	0.983108	1.02809	1.04076	0.998464	1.02725	0.998388	0.93659	0.971092	1.0067	0.951058	1.00607	1.05191	0.961703	1.01467	1.02019	0.990814	1.03907	1.04229	1.01585	1.03477	0.98157	0.995877	1.03057	0.946467	0.997578	1.03049	0.990723	1.0172	1.04268	1.0224	1.03793	1.00964	0.995782	0.996876	0.986312	0.996072	1.00926	1.04948	0.993466	0.989252	1.01038	0.994001	1.01285	1.01862
T12	D25_R	T12_D25_R		1.10964	1.11148	0.929303	1.19775	1.13514	1.05126	1.21088	1.23235	1.32963	0.997457	1.05119	0.998355	1.14259	1.0017	1.01107	1.21631	1.08618	1.09481	0.888621	1.07079	1.22158	1.16675	1.10425	0.873247	1.0965	1.01198	1.30828	1.21852	0.926769	1.19382	1.09812	1.17334	1.15708	0.941482	0.974397	1.08258	1.11571	1.10764	0.959195	0.993107	1.17384	1.23399	1.15493	1.08125	1.16105	0.906599
T13	D25_R	T13_D25_R	0.745231	1.11401	1.10622	1.03877	0.860124	0.937086	0.87518	0.898804	0.838682	0.765561	1.01446	0.931073	0.860448	0.937265	1.10706	0.862931	0.834952	0.882703	0.925348	1.22608	1.01223	0.861488	1.05305	0.910469	1.12856	1.07968	0.838066	0.785777	0.894248	1.03384	0.951279	1.02028	0.843905	0.960569	0.989124	0.95256	0.810034	0.96934	0.840253	1.05191	1.06891	0.80752	0.774526	0.860026	0.886227	0.920595	0.984082
T14	D25_R	T14_D25_R	1.04957	1.20465		0.979091		1.05031	0.9681	1.05732	0.982008	1.14971	0.922799	0.987574	0.917448	1.02867	1.13567	0.914187	1.05378	1.01264	1.02176	1.03719	1.1068	1.04309	1.09438	0.984352	1.07144	1.2101	0.903691	1.03506	1.03989	0.985543	1.14644	1.09642	0.978611	1.04228	0.953294	0.917751	0.960483	1.06001	1.03596	1.00179	0.948439	1.00615	1.00374	1.04858	0.981933	1.03535	0.877774
T15	D25_R	T15_D25_R	0.944426	1.09744	1.0141	0.969732	0.969003	1.10158	1.01656	1.03944	1.02548	0.837822	1.03494	1.08044	0.854115	1.02443	1.03543	0.978288	1.0291	1.051	0.979251	1.11614	1.0418	0.966237	1.05609	0.973879	0.918644	1.02883	0.888055	0.923429	1.07922	0.950364	0.952515	1.05054	1.0645	1.14105	0.994761	1.06893	0.960938	0.96392	0.974257	1.0532	1.15431	0.97059	0.995189	1.02502	1.03803	1.05566	1.12954
GPAR	D28_WW	GPAR_D28_WW	1	1	0.956262	1	0.845056	1	0.925485	0.945269	1	1	1	1	1	1	1	0.986569	1	1	0.989824	1	1	1	0.928619	1	1	0.765464	1	1	1	1	1	0.811932	1	1	1	1	1	1	1	1	1	1	1	1	1	1	1
PC1	D28_WW	PC1_D28_WW	0.00812	0.00846	0.008051	0.007927	0.009645	0.00669	0.006013	0.006886	0.007883	0.009436	0.008684	0.006468	0.006955	0.007469	0.008164	0.006925	0.007815	0.007737	0.00734	0.007553	0.006743	0.007002	0.006809	0.011011	0.005914	0.008207	0.010842	0.008816	0.007316	0.009435	0.009425	0.007075	0.006931	0.006176	0.00789	0.0063	0.008639	0.008275	0.007622	0.00554	0.008167	0.006883	0.007753	0.006415	0.006925	0.007394	0.00673
PC2	D28_WW	PC2_D28_WW	0.012864	0.014093	0.007725	0.011572	0.015896	0.010535	0.012774	0.010459	0.013568	0.015976	0.013735	0.009799	0.0163	0.013699	0.011259	0.016622	0.011672	0.016029	0.010907	0.013532	0.013076	0.013017	0.011023	0.015313	0.009948	0.013761	0.017369	0.016523	0.014476	0.014697	0.013515	0.011883	0.012974	0.011189	0.013907	0.012497	0.015893	0.013959	0.012964	0.010617	0.014398	0.011883	0.013834	0.010679	0.009665	0.012855	0.010656
PC3	D28_WW	PC3_D28_WW	0.061736	0.053537	0.044609	0.052563	0.066252	0.049345	0.052052	0.044846	0.06124	0.065719	0.050412	0.047421	0.055176	0.046671	0.056157	0.058366	0.043402	0.051682	0.049127	0.057661	0.046783	0.053413	0.06043	0.068528	0.034637	0.0558	0.066047	0.060757	0.044606	0.060948	0.054995	0.045858	0.049193	0.044237	0.052757	0.050447	0.04296	0.05188	0.047413	0.040094	0.051176	0.049755	0.05221	0.040714	0.048646	0.047717	0.041391
PC4	D28_WW	PC4_D28_WW	0.10413	0.09407	0.109237	0.077242	0.100095	0.079446	0.085894	0.081762	0.083983	0.111162	0.085028	0.067319	0.071482	0.071701	0.088548	0.08934	0.078796	0.075771	0.084693	0.08812	0.079561	0.090617	0.096225	0.094271	0.065349	0.081482	0.116495	0.108406	0.085131	0.091359	0.108332	0.074804	0.083514	0.066749	0.085222	0.062646	0.08742	0.066161	0.073704	0.06212	0.082111	0.078279	0.08882	0.073706	0.066986	0.072088	0.066405
PC5	D28_WW	PC5_D28_WW	0.145378	0.118265	0.134588	0.124374	0.161173	0.118074	0.111653	0.107266	0.14031	0.125933	0.131254	0.102851	0.130235	0.103546	0.14356	0.143495	0.12895	0.124571	0.12119	0.168062	0.119837	0.122834	0.136342	0.139523	0.09722	0.175854	0.160416	0.113678	0.114568	0.12947	0.147441	0.116898	0.105234	0.107126	0.114435	0.115665	0.140235	0.129401	0.129724	0.109931	0.13273	0.114828	0.119397	0.100403	0.090965	0.108731	0.113629
PC6	D28_WW	PC6_D28_WW	0.667771	0.711576	0.695789	0.726321	0.646939	0.73591	0.731615	0.748782	0.693017	0.671774	0.710887	0.766142	0.719853	0.756914	0.692314	0.685252	0.729364	0.724209	0.726743	0.665073	0.734	0.713118	0.689171	0.671355	0.786933	0.664899	0.628831	0.69182	0.733904	0.69409	0.666292	0.743483	0.742155	0.764523	0.725788	0.752444	0.704851	0.730324	0.728573	0.771699	0.711418	0.738372	0.717986	0.768083	0.776814	0.751215	0.761189
PAR	D28_WW	PAR_D28_WW	0.377772	0.329481	0.264498	0.311841	0.370302	0.293701	0.280077	0.257968	0.351704	0.373596	0.305921	0.278346	0.324593	0.29279	0.328512	0.322225	0.276529	0.318948	0.295173	0.378432	0.30191	0.333129	0.310659	0.377988	0.249214	0.300278	0.414648	0.364676	0.310378	0.352123	0.36084	0.245881	0.305931	0.274953	0.330298	0.288303	0.335303	0.323978	0.306153	0.253978	0.316779	0.297681	0.323433	0.253198	0.267896	0.297164	0.26949
PW	D28_WW	PW_D28_WW	495	406	475	529	365	622.5	453.5	405.5	446.5	309.5	342.5	413	527.5	412	474.5	415	505	518	510.5	338	461	453	619.5	360.5	579.5	483.5	457	664.5	515	470.5	392.5	498	502	467.5	574	436	448	332.5	424.5	416.5	450	462.5	534	451	404	545.5	618
MPH	D28_WW	MPH_D28_WW	329	182.5	292	278.5	245	301	309.5	232.5	230	152.5	215.5	286	269	260	225	220	328	293	356.5	184	247	303.5	324.5	196		183.5	230	367.5	324.5	265.5	187	264	236	375	356.5	226.5	322	384	277.5	392	247.5	306.5	369.5	248.5	157	408.5	375
FDNIC	D28_WW	FDNIC_D28_WW	1.20734	1.16742	1.18356	1.22741	1.12712	1.25984	1.24411	1.19355	1.17526	1.13764	1.222	1.26381	1.23993	1.23201	1.18757	1.18032	1.2405	1.21784	1.22655	1.18995	1.23586	1.22108	1.22668	1.22416	1.32461	1.1856	1.19278	1.21858	1.25925	1.20218	1.16667	1.19219	1.24072	1.27353	1.27798	1.2278	1.22743	1.2185	1.19921	1.3237	1.1772	1.21633	1.25631	1.23811	1.18901	1.25829	1.2735
TBR	D28_WW	TBR_D28_WW	0.061534	0.111717	0.066265	0.080177	0.066977	0.078695	0.078652	0.103931	0.081864	0.09707	0.107365	0.101953	0.091441	0.091073	0.089922	0.093883	0.077301	0.079161	0.067359	0.120904	0.112953	0.084235	0.058274	0.106151	0.094006	0.098325	0.085996	0.05089	0.084593	0.078907	0.091412	0.073457	0.111211	0.090276	0.079229	0.124073	0.081641	0.07911	0.08274	0.088145	0.073705	0.080531	0.072761	0.117015	0.148294	0.070531	0.076936
TPA	D28_WW	TPA_D28_WW	10214.5	7835	9191	11559	5997.5	14956.5	10915.5	9727	8330.5	4369	7858	11924	13179.5	9989.5	10123	8613	12783.5	11809.5	12059	7785	12851	11700	11695	8045		8463.5	9039	12394.5	14137	9935.5	6771.5	9647.5	13221	15640	16119.5	12007.5	11767	9852	9735	14309	8202	11317	14470.5	13018	9472	15804.5	17830
FDIC	D28_WW	FDIC_D28_WW	1.37909	1.36155	1.40404	1.4158	1.3809	1.37121	1.424	1.44039	1.44147	1.41904	1.43777	1.45759	1.43181	1.45333	1.37423	1.43636	1.39149	1.35218	1.4061	1.42348	1.49199	1.423	1.33886	1.4118	1.45718	1.37004	1.45004	1.34427	1.42976	1.44147	1.3918	1.3543	1.44737	1.43288	1.39025	1.47496	1.43564	1.4089	1.42277	1.47363	1.42925	1.45047	1.36926	1.48175	1.46761	1.44798	1.40932
PP	D28_WW	PP_D28_WW	3744.5	2620	2431	3604.5	2260	4409.5	3112	2555	2923.5	1596.5	2457	3318	4269	2856.5	3176	2725.5	3522	3781	3649	2927	3927	3817	3620	2866	6298	2541	3748	4508.5	4327	3492	2364	2330	4029.5	4318	5295.5	3484.5	3924	3190.5	2998	3627	2598	3365	4507	3296	2553	4673.5	4805
HWR	D28_WW	HWR_D28_WW	0.669612	0.4577	0.614737	0.521187	0.67267	0.48311	0.684535	0.571354	0.522991	0.484971	0.619587	0.691601	0.510487	0.628947	0.474221	0.529383	0.655812	0.565108	0.69613	0.54882	0.533479	0.666273	0.52439	0.539317	0.827608	0.387274	0.503282	0.558677	0.630475	0.564221	0.481544	0.536323	0.478382	0.813921	0.619549	0.516773	0.719512		0.657066	0.948195	0.549947	0.665642	0.693296	0.559678	0.385277	0.751688	0.606796
GCV	D28_WW	GCV_D28_WW	45.6191	45.3254	44.8513	45.4652	45.3258	45.7581	45.2649	45.3875	45.1215	45.1079	45.083	45.2034	45.3209	45.1735	45.1362	45.596	45.5047	45.1727	45.425	45.0072	45.3129	45.4519	45.305	45.2755	45.58	45.0471	45.6409	45.1695	45.3123	45.1699	45.3554	45.1645	45.5119	45.5052	45.4523	45.1487	45.2787	45.2564	45.3837	45.3753	44.9271	45.2418	45.3052	45.3657	45.1428	45.4511	45.2128
M_HEX_I	D28_WW	M_HEX_I_D28_WW	0.03954	0.030215	0.03851	0.05311	0.022361	0.06257	0.043735	0.039756	0.034298	0.01876	0.031157	0.045185	0.056274	0.035376	0.038371	0.038747	0.048272	0.045858	0.053412	0.031539	0.051025	0.049669	0.047351	0.034426		0.033074	0.034126	0.046262	0.053728	0.039936	0.027713	0.038776	0.049487	0.063058	0.064932	0.049052	0.045254	0.040032	0.043795	0.066467	0.034457	0.049421	0.056912	0.055082	0.037285	0.062594	0.069545
SE_HEX_I	D28_WW	SE_HEX_I_D28_WW	0.705526	0.6142	0.702918	0.895686	0.517232	0.919899	0.747151	0.715689	0.679789	0.506436	0.631148	0.73912	0.888408	0.633946	0.665122	0.741887	0.753957	0.767285	0.867179	0.646299	0.818655	0.815916	0.777786	0.675693	1.18161	0.637717	0.657277	0.76438	0.827578	0.723623	0.587668	0.692245	0.779308	0.904929	0.928579	0.80828	0.759931	0.739806	0.799789	0.99782	0.68199	0.844206	0.850086	0.869088	0.690677	0.892506	0.938216
S_HEX_I	D28_WW	S_HEX_I_D28_WW	0.410792	0.380285	0.412773	0.472069	0.340897	0.478715	0.42757	0.416879	0.404548	0.334969	0.386813	0.424977	0.469685	0.386941	0.39412	0.425527	0.428764	0.434025	0.464413	0.391508	0.450136	0.445209	0.437483	0.397598	0.541555	0.389393	0.396601	0.432995	0.452349	0.419782	0.365255	0.408075	0.437493	0.474915	0.481316	0.446796	0.431426	0.425222	0.44436	0.499317	0.405347	0.457147	0.456881	0.464531	0.406039	0.47111	0.484062
MU3_HEX_I	D28_WW	MU3_HEX_I_D28_WW	7.23568	5.08827	6.58491	13.0505	3.41966	12.3542	7.58724	6.97944	6.67974	3.84003	5.45936	6.98601	12.0347	4.99135	6.06294	8.33374	7.19399	8.2244	11.1914	6.12355	9.4963	10.2625	8.19069	7.24845		5.38984	6.0111	8.12292	9.63006	7.36025	5.11412	6.39743	8.04895	11.3416	12.4206	9.32846	8.03621	8.18867	9.90518	15.863	6.6955	11.2022	10.3043	11.1219	7.04278	10.8207	11.974
U_HEX_I	D28_WW	U_HEX_I_D28_WW	0.99303	0.994651	0.993726	0.992113	0.995904	0.989802	0.992552	0.993362	0.994312	0.997016	0.994636	0.991865	0.991011	0.993183	0.993093	0.99412	0.99128	0.991942	0.991773	0.994685	0.991234	0.992019	0.992021	0.994509		0.994222	0.99383	0.991544	0.990359	0.993219	0.995376	0.993416	0.990982	0.989337	0.989011	0.991808	0.991972	0.993275	0.993356	0.990242	0.9944	0.992278	0.990133	0.99112	0.993536	0.989227	0.987848
E_HEX_I	D28_WW	E_HEX_I_D28_WW	0.047613	0.036932	0.041406	0.053733	0.028802	0.066561	0.049543	0.044336	0.039598	0.022002	0.036959	0.053128	0.060029	0.045525	0.046024	0.040361	0.05634	0.054063	0.054526	0.037221	0.0582	0.053588	0.052522	0.038192		0.0388	0.04287	0.056854	0.063944	0.046047	0.032334	0.043488	0.059122	0.068961	0.071865	0.054725	0.053978	0.046559	0.045481	0.064628	0.038844	0.052638	0.064722	0.058883	0.044518	0.068552	0.077796
M_HEX_H	D28_WW	M_HEX_H_D28_WW	0.026282	0.018867	0.022018	0.029354	0.015303	0.035446	0.025544	0.02446	0.021323	0.011192	0.018472	0.030996	0.032739	0.025679	0.023733	0.020573	0.030689	0.030458	0.029034	0.018908	0.032357	0.029174	0.026913	0.020409		0.016587	0.023591	0.031648	0.035834	0.025147	0.015588	0.020676	0.033457	0.03978	0.040711	0.030371	0.029362	0.024362	0.025132	0.035908	0.019615	0.028036	0.036808	0.032839	0.022332	0.040426	0.044811
SE_HEX_H	D28_WW	SE_HEX_H_D28_WW	0.459246	0.379478	0.405018	0.486364	0.349876	0.520037	0.431456	0.435716	0.415945	0.300165	0.372039	0.500704	0.501519	0.44782	0.409618	0.395305	0.482901	0.496838	0.470579	0.379333	0.503064	0.471657	0.44997	0.396088	0.701229	0.329948	0.442086	0.507563	0.531672	0.448184	0.334245	0.379517	0.510132	0.560377	0.567951	0.48925	0.478116	0.433675	0.451921	0.529432	0.386827	0.465934	0.53859	0.50752	0.402625	0.564408	0.594194
S_HEX_H	D28_WW	S_HEX_H_D28_WW	0.313466	0.274364	0.288265	0.326722	0.258987	0.341388	0.300256	0.302983	0.293758	0.230133	0.270677	0.333591	0.332998	0.308153	0.286431	0.283214	0.325568	0.331671	0.319066	0.273575	0.334163	0.31892	0.310138	0.28068	0.411776	0.248051	0.30656	0.336447	0.347035	0.309043	0.248601	0.27478	0.337075	0.35901	0.362104	0.32795	0.323395	0.302492	0.311118	0.346131	0.278858	0.317739	0.349234	0.336627	0.286378	0.360428	0.372724
MU3_HEX_H	D28_WW	MU3_HEX_H_D28_WW	1.92108	1.24958	1.29973	2.13665	1.06825	2.37834	1.52825	1.59507	1.53768	0.82484	1.18192	2.18684	2.14673	1.72506	1.51497	1.30356	1.94886	2.19457	1.90362	1.27878	2.17258	1.91658	1.72635	1.46857		0.803689	1.75823	2.32587	2.40313	1.78433	0.974638	1.10834	2.20717	2.66736	2.78643	2.08194	1.92088	1.56849	1.81935	2.36171	1.2707	1.82484	2.52399	2.1758	1.29482	2.70414	3.02444
U_HEX_H	D28_WW	U_HEX_H_D28_WW	0.993031	0.994652	0.993728	0.992115	0.995904	0.989806	0.992555	0.993362	0.994314	0.997016	0.994636	0.991867	0.991015	0.993185	0.993095	0.994123	0.991282	0.991945	0.991776	0.994686	0.991237	0.992021	0.992023	0.99451		0.994223	0.993831	0.991546	0.990363	0.993221	0.995377	0.99342	0.990986	0.989341	0.989016	0.991811	0.991974	0.993278	0.993357	0.990246	0.994401	0.99228	0.990136	0.991124	0.993537	0.98923	0.987854
E_HEX_H	D28_WW	E_HEX_H_D28_WW	0.04361	0.034591	0.039078	0.04856	0.027189	0.061046	0.045597	0.041294	0.036223	0.020613	0.034274	0.04917	0.053811	0.041822	0.042774	0.03732	0.052884	0.049298	0.050731	0.034328	0.052461	0.04823	0.049743	0.034983		0.037475	0.039692	0.052205	0.057189	0.042453	0.030062	0.041852	0.053679	0.062481	0.064577	0.04959	0.048733	0.041525	0.041358	0.057367	0.035629	0.04707	0.058495	0.052887	0.039827	0.062644	0.07024
M_HEX_G	D28_WW	M_HEX_G_D28_WW	0.055185	0.040181	0.054576	0.073956	0.031411	0.086428	0.060146	0.055739	0.047502	0.026743	0.042189	0.063037	0.080561	0.04891	0.05272	0.053889	0.064342	0.062895	0.070955	0.042465	0.071495	0.07056	0.065166	0.047448		0.042975	0.046301	0.064092	0.075234	0.055366	0.038038	0.051986	0.070904	0.086811	0.091069	0.068834	0.063887	0.054427	0.060665	0.089931	0.047172	0.069237	0.079128	0.077519	0.055692	0.086554	0.09721
SE_HEX_G	D28_WW	SE_HEX_G_D28_WW	0.99568	0.823323	1.00286	1.25441	0.734373	1.28516	1.03772	1.01115	0.949906	0.729733	0.860815	1.04064	1.2838	0.884629	0.921412	1.0415	1.01118	1.06347	1.15814	0.87696	1.15723	1.17134	1.07854	0.941257	1.66011	0.84821	0.904204	1.06994	1.17077	1.01288	0.816457	0.943927	1.13032	1.25287	1.31531	1.14324	1.08214	1.01413	1.11661	1.36005	0.944078	1.19352	1.19397	1.23377	1.03587	1.24181	1.32097
S_HEX_G	D28_WW	S_HEX_G_D28_WW	0.495337	0.451206	0.500715	0.555865	0.423418	0.561942	0.509086	0.502395	0.487023	0.420218	0.4624	0.509958	0.561295	0.467819	0.472388	0.509622	0.501508	0.515173	0.536581	0.465757	0.536443	0.53471	0.518834	0.47824	0.623996	0.458851	0.474846	0.516639	0.538615	0.503059	0.443576	0.484057	0.529899	0.555916	0.567921	0.533173	0.519304	0.503494	0.527492	0.576105	0.485534	0.543263	0.541675	0.551945	0.505807	0.553268	0.569146
MU3_HEX_G	D28_WW	MU3_HEX_G_D28_WW	20.726	12.4732	19.387	36.1966	10.016	34.5582	20.8046	19.995	18.519	11.7115	14.0535	19.8805	36.7456	13.8903	16.5856	23.5016	17.5583	22.4171	26.8577	15.5436	27.2218	30.8001	22.1666	19.8025	55.7467	13.5293	16.1081	22.608	27.8037	20.5772	13.9285	17.0297	25.1193	30.42	35.9003	26.7388	23.4321	21.3864	27.3888	40.8221	18.1473	32.1988	28.7322	32.2605	23.5854	29.4551	33.838
U_HEX_G	D28_WW	U_HEX_G_D28_WW	0.993029	0.994651	0.993726	0.992113	0.995904	0.989802	0.992552	0.993361	0.994312	0.997016	0.994636	0.991864	0.991011	0.993183	0.993093	0.99412	0.99128	0.991942	0.991773	0.994685	0.991234	0.992018	0.99202	0.994509		0.994222	0.993829	0.991544	0.990359	0.993219	0.995376	0.993415	0.990982	0.989337	0.98901	0.991807	0.991971	0.993275	0.993355	0.990241	0.9944	0.992277	0.990133	0.991119	0.993536	0.989225	0.987848
E_HEX_G	D28_WW	E_HEX_G_D28_WW	0.049562	0.038378	0.04347	0.055782	0.030105	0.069652	0.051817	0.046373	0.041257	0.022944	0.038404	0.055591	0.062582	0.047572	0.048083	0.042228	0.05862	0.05628	0.056431	0.038567	0.060757	0.056023	0.054855	0.039664		0.040827	0.044601	0.05915	0.066586	0.048114	0.033723	0.045909	0.062045	0.07178	0.074969	0.05711	0.056089	0.048085	0.047309	0.067067	0.040503	0.054768	0.067417	0.061582	0.046182	0.071433	0.081062
M_HEX_S	D28_WW	M_HEX_S_D28_WW	0.040173	0.027222	0.041241	0.046856	0.024359	0.060702	0.04393	0.04003	0.03253	0.018932	0.029562	0.046855	0.057535	0.03748	0.040015	0.036187	0.045012	0.043685	0.043141	0.028216	0.051835	0.049806	0.049291	0.030999		0.031711	0.031528	0.047797	0.055629	0.038993	0.027135	0.038853	0.056115	0.059556	0.065305	0.049022	0.048532	0.035755	0.037944	0.051684	0.031686	0.045941	0.056514	0.053559	0.048986	0.0604	0.071987
SE_HEX_S	D28_WW	SE_HEX_S_D28_WW	0.707158	0.547009	0.751176	0.773036	0.559993	0.880712	0.740272	0.715925	0.635036	0.509961	0.585784	0.765987	0.890879	0.663732	0.688932	0.68499	0.707545	0.72006	0.696231	0.566322	0.808913	0.814941	0.804165	0.604955	1.116	0.620369	0.599743	0.772957	0.835259	0.697279	0.580786	0.699693	0.868934	0.844321	0.9184	0.793195	0.798173	0.642858	0.687026	0.76863	0.625887	0.768508	0.842489	0.835587	0.891811	0.85117	0.956098
S_HEX_S	D28_WW	S_HEX_S_D28_WW	0.412369	0.35201	0.428955	0.435245	0.358883	0.466963	0.425165	0.416894	0.388392	0.336393	0.367585	0.433534	0.470136	0.396632	0.40244	0.405416	0.413925	0.418613	0.41021	0.359371	0.446421	0.447177	0.445189	0.37303	0.527108	0.382836	0.3749	0.435811	0.454308	0.409377	0.364348	0.411092	0.463812	0.457453	0.478662	0.441787	0.443774	0.391172	0.407238	0.43453	0.384938	0.434215	0.456822	0.45516	0.46953	0.459037	0.488778
MU3_HEX_S	D28_WW	MU3_HEX_S_D28_WW	6.82168	3.66034	7.98304	8.10732	4.25514	10.6996	7.13159	6.89086	5.26139	3.91883	4.35079	7.78542	11.688	5.75661	6.5625	6.48627	5.9384	6.5324	5.75843	4.07849	8.76506	9.60876	8.93801	4.97506	16.1112	4.99239	4.4105	8.00572	9.35316	6.61857	4.75501	6.61316	10.8772	8.99556	11.4701	8.5452	8.77227	5.08508	6.22415	7.16592	5.11152	8.03576	9.53578	9.58805	13.9314	9.23383	12.1169
U_HEX_S	D28_WW	U_HEX_S_D28_WW	0.99303	0.994651	0.993727	0.992114	0.995904	0.989802	0.992552	0.993362	0.994313	0.997016	0.994636	0.991865	0.991011	0.993183	0.993093	0.994121	0.99128	0.991943	0.991775	0.994685	0.991235	0.992019	0.992021	0.994509		0.994222	0.99383	0.991545	0.99036	0.993219	0.995376	0.993416	0.990982	0.989338	0.989012	0.991808	0.991972	0.993276	0.993356	0.990242	0.9944	0.992278	0.990133	0.991121	0.993536	0.989227	0.987849
E_HEX_S	D28_WW	E_HEX_S_D28_WW	0.046598	0.036526	0.041532	0.051966	0.028878	0.065753	0.04857	0.044104	0.038715	0.02199	0.036263	0.053546	0.05891	0.045551	0.045523	0.039567	0.056368	0.053094	0.05324	0.036372	0.056895	0.052736	0.052109	0.037253		0.039695	0.042041	0.056073	0.062251	0.045638	0.032172	0.044257	0.058896	0.067498	0.07025	0.053707	0.0528	0.044976	0.044773	0.062483	0.038244	0.051155	0.063974	0.058012	0.044313	0.068125	0.076007
T1	D28_WW	T1_D28_WW	0.174777	0.132151	0.103869	0.130954	0.128567	0.116289	0.109231	0.13086	0.114645	0.154102	0.11	0.130622	0.135891	0.141618	0.146355	0.107555	0.108512	0.134704	0.096745	0.132803	0.114305	0.134804	0.130431	0.134914	0.114494	0.14011	0.164641		0.160903	0.129906	0.118613	0.122645	0.150105	0.127408	0.126888	0.141109	0.130493	0.167428	0.10162	0.083406	0.120913	0.13175	0.149795	0.107422	0.138582	0.139639	0.124933
T2	D28_WW	T2_D28_WW	0.594839	0.636095	0.553802	0.607232	0.564342	0.639182	0.616771	0.629757	0.609358	0.545012	0.629839	0.672768	0.600431	0.681574	0.630826	0.5379	0.659132	0.628496	0.606129	0.581359	0.64342	0.606831	0.589324	0.568742	0.673884	0.58936	0.571484	0.613366	0.652114	0.586321	0.592696	0.594427	0.667297	0.651701	0.613005	0.632586	0.643771	0.628184	0.630861	0.643088	0.618002	0.621009	0.647207	0.651967	0.640838	0.651625	0.660726
T3	D28_WW	T3_D28_WW	11.8886	8.89612	13.4925	11.792	12.9373	9.39325	10.4366	8.90439	12.4973	15.9825	8.74814	8.67965	12.0171	7.78332	9.95166	14.1381	6.98025	9.16579	12.0456	11.3996	9.43411	12.7747	11.1612	13.5837	8.99868	10.3912	11.7686	10.5801	9.22626	12.558	11.0954	10.5757	8.85258	9.38563	11.3031	9.98186	9.13676	9.69759	11.9571	8.16823	10.156	10.2942	9.3184	8.46226	8.99539	10.3319	8.5696
T4	D28_WW	T4_D28_WW	0.033971	0.041384	0.042906	0.030422	0.038677	0.036552	0.040502	0.047868	0.032821	0.028723	0.04166	0.057498	0.030982	0.051776	0.043013	0.028469	0.052724	0.036026	0.040256	0.03149	0.037764	0.03216	0.039517	0.029979	0.043294	0.049173	0.03206	0.035604	0.037646	0.031905	0.036198	0.045469	0.041352	0.042571	0.031607	0.035365	0.039254	0.036691	0.040043	0.039153	0.037284	0.032419	0.038856	0.039887	0.037785	0.055328	0.041005
T5	D28_WW	T5_D28_WW	0.092129	0.109789	0.145158	0.087692	0.121874	0.098146	0.116543	0.128634	0.097217	0.100738	0.116439	0.140341	0.089461	0.124813	0.115643	0.099166	0.135773	0.098862	0.118422	0.098334	0.097665	0.093718	0.117677	0.097037	0.104913	0.130108	0.090801	0.09131	0.092043	0.101227	0.105919	0.12455	0.101304	0.113345	0.091512	0.098866	0.099334	0.093426	0.106638	0.096713	0.102144	0.086086	0.098669	0.10072	0.095666	0.137978	0.105927
T6	D28_WW	T6_D28_WW	0.331972	0.375972	0.290792	0.343275	0.300608	0.378739	0.354184	0.369066	0.346116	0.281973	0.369226	0.418851	0.336236	0.429997	0.370227	0.276523	0.402752	0.366658	0.342855	0.319712	0.38362	0.342475	0.325087	0.304466	0.421192	0.326525	0.308026	0.349938	0.3954	0.322556	0.329403	0.332016	0.412081	0.393269	0.349381	0.371977	0.384075	0.367488	0.369204	0.383142	0.355328	0.358565	0.389165	0.39405	0.380394	0.394537	0.403995
T7	D28_WW	T7_D28_WW	7.95394	7.92635	8.89979	9.36199	7.95842	8.629	8.28858	8.6318	8.55157	9.13	8.31657	7.97647	9.02946	7.52605	7.81327	9.28364	7.61633	7.87497	8.89786	8.40567	8.38716	8.71588	8.31613	8.73244	8.56331	7.62165	7.72442	7.715	7.84592	8.43073	8.29035	8.09045	8.0785	8.29529	8.2794	8.63882	8.10247	7.92485	9.16269	8.89152	8.55899	8.80119	8.19079	8.86456	8.33158	8.16103	8.07106
T8	D28_WW	T8_D28_WW	2.44668	2.17073	2.6489	2.40714	2.58881	2.18319	2.31343	2.17649	2.48211	2.8642	2.17582	2.08584	2.43714	2.00476	2.24359	2.73481	1.98723	2.17062	2.4622	2.44183	2.18376	2.47086	2.41059	2.60933	2.08473	2.33381	2.49563	2.32816	2.13126	2.5155	2.41708	2.36727	2.09695	2.16711	2.34921	2.2611	2.15996	2.17487	2.35769	2.02409	2.26942	2.24381	2.188	2.10149	2.09623	2.22897	2.07628
T9	D28_WW	T9_D28_WW	2.4444	2.30966	2.08975	2.48488	2.23593	2.4347	2.28323	2.2125	2.43349	2.42966	2.28067	2.21052	2.47643	2.25809	2.27737	2.37927	2.12998	2.37982	2.26542	2.41468	2.40926	2.43517	2.23279	2.41512	2.36309	2.18164	2.46409	2.44191	2.44404	2.3903	2.37146	2.19397	2.38079	2.31649	2.44232	2.4206	2.38552	2.39594	2.37881	2.37223	2.36882	2.4605	2.42435	2.41772	2.38303	2.19899	2.34223
T10	D28_WW	T10_D28_WW	1.58217	1.4402	1.70263	1.554	1.67108	1.43863	1.51349	1.44998	1.58056	1.77018	1.44923	1.35545	1.57187	1.31288	1.47189	1.74257	1.33608	1.44322	1.58031	1.59633	1.433	1.57226	1.5835	1.66249	1.3481	1.55136	1.63109	1.52422	1.39494	1.61765	1.58157	1.55995	1.36837	1.41627	1.5242	1.47769	1.42403	1.43585	1.50161	1.36016	1.49674	1.47405	1.42998	1.3911	1.39254	1.43121	1.3675
T11	D28_WW	T11_D28_WW	3.86045	3.67334	3.70322	3.91774	3.76919	3.79299	3.72202	3.56571	3.90397	4.01833	3.65765	3.48436	3.91102	3.49278	3.64649	3.99085	3.42325	3.71959	3.76955	3.89941	3.7501	3.88372	3.72004	3.91685	3.63948	3.64729	3.95511	3.79466	3.71512	3.87954	3.83369	3.67308	3.64242	3.65237	3.85045	3.79896	3.7066	3.69527	3.79731	3.63926	3.74576	3.82374	3.75222	3.73533	3.64919	3.52276	3.63224
T12	D28_WW	T12_D28_WW	40.5265	41.5189	46.9966	61.6043	38.037	52.7461	45.1821	49.0269	49.1553	50.3271	46.6234	42.7338	56.4534	38.1044	38.7529	54.2487	38.0253	42.5132	51.9113	45.8812	50.0243	51.2953	42.785	49.0562	52.2328	35.9598	37.4146	38.1155	43.2497	45.831	44.9641	40.718	45.8709	46.5375	46.8979	50.9246	46.064	43.1484	59.8069	59.2046	49.6211	55.8807	46.1791	56.8748	49.3691	44.1843	45.0508
T13	D28_WW	T13_D28_WW	0.088112	0.075176	0.062271	0.064567	0.08886	0.070641	0.077735	0.057174	0.085038	0.075601	0.071443	0.07579	0.073969	0.081346	0.075382	0.067681	0.072428	0.085492	0.070202	0.080446	0.079258	0.075845	0.068349	0.079704	0.066448	0.079236	0.09888	0.095411	0.088446	0.082075	0.083101	0.07125	0.080957	0.070216	0.083557	0.071509	0.08284	0.080577	0.070755	0.060673	0.066979	0.069862	0.081453	0.06636	0.065528	0.079421	0.073283
T14	D28_WW	T14_D28_WW	3.12597	2.73811	2.30693	3.41001	2.59966	3.09403	2.72996	2.63167	3.12006	3.19857	2.71362	2.64404	3.39334	2.67544	2.61373	2.99691	2.33541	2.9299	2.74899	3.03444	3.07387	3.14244	2.5583	3.11394	2.87329	2.63166	3.13419	3.15354	3.14493	2.9763	2.93809	2.55913	3.10187	2.77951	3.0853	3.12397	3.10038	3.04613	3.14301	2.95229	2.92707	3.31396	3.11311	3.09327	2.98214	2.7422	2.78483
T15	D28_WW	T15_D28_WW	2.59641	2.27625	2.73209	2.61518	2.68117	2.35104	2.45088	2.27042	2.70194	2.95188	2.23609	2.29694	2.63178	2.17516	2.42126	2.7583	2.0057	2.30375	2.63744	2.50473	2.36447	2.73705	2.5072	2.73446	2.35391	2.41685	2.54815	2.46172	2.35505	2.66336	2.49617	2.43165	2.32823	2.36975	2.56692	2.41486	2.32572	2.37165	2.69408	2.18392	2.4358	2.44994	2.33681	2.23457	2.30833	2.50531	2.27074
Elongation	D28_WW	Elongation_D28_WW	3.574	3.01376	2.96309	3.78065	3.36783	3.85718	3.17471	3.21263	3.69373	4.66247	2.92076	3.28143	3.58496	3.58071	3.79576	3.02407	3.07059	3.50495	3.02464	2.88989	2.37534	2.52405	3.35997	2.98283	2.5141	4.66106	3.0582	3.33529	2.82401	3.37408	3.69142	3.8054	3.44216	2.37886	2.78585	3.15765	2.36277	3.27874	4.66479	2.63795	4.11982	2.89721	3.03296	2.87147	4.61198	2.59673	3.00155
Compactness	D28_WW	Compactness_D28_WW	0.062233	0.120357	0.066633	0.08127	0.067699	0.080272	0.079299	0.105023	0.083133	0.099669	0.112077	0.103299	0.093102	0.09237	0.084442	0.095003	0.078173	0.080174	0.069211	0.123271	0.11852	0.085312	0.057322	0.108167	0.094774	0.099103	0.087323	0.051388	0.085556	0.079986	0.09327	0.073886	0.112872	0.091209	0.080053	0.126121	0.082592	0.079994	0.083844	0.08904	0.074778	0.091677	0.073494	0.118714	0.151688	0.071184	0.077683
Heywood	D28_WW	Heywood_D28_WW	6.10634	4.41711	5.75603	5.61623	5.57355	6.05032	5.44543	4.86759	5.38374	4.18643	4.80611	5.06837	5.49595	4.75607	5.00364	5.78768	5.71853	5.86677	5.59306	5.42792	5.26933	5.77418	6.14367	5.38664	6.43833	5.9876	6.72925	6.83648	6.00852	5.93583	4.96796	5.28511	5.67483	5.77111	6.90517	5.2726	6.00062	5.17318	4.94752	5.06403	4.97038	4.93304	6.24288	5.13464	4.30663	6.03128	5.97165
Type	D28_WW	Type_D28_WW	0.09249	0.161356	0.119601	0.132672	0.108464	0.135451	0.121274	0.160376	0.126401	0.136907	0.164316	0.14613	0.117426	0.165527	0.118297	0.132237	0.133781	0.135956	0.106015	0.147384	0.16544	0.141725	0.094178	0.151976	0.158609	0.144935	0.104484	0.07595	0.132266	0.121675	0.140124	0.125045	0.153569	0.17846	0.140242	0.206261	0.155527	0.10394	0.123209	0.127619	0.107975	0.139406	0.118945	0.184566	0.229137	0.131931	0.149106
GPAR	D28_DS	GPAR_D28_DS	1	1	1	1	1	1	1	1	1	1	0.957335	1	1	1	1	1	1	1	1	1	1	1	1	1	1	1	1	1	1	1	1	1	1	1	1	1	1	1	1	1	1	1	1	1	1	1	1
PC1	D28_DS	PC1_D28_DS	0.008307	0.006228	0.007373	0.007305		0.007348	0.006599	0.006652	0.006014	0.005563	0.005765	0.006221	0.00643	0.006917	0.008245	0.008332	0.005129	0.00755	0.008164	0.007933	0.007001	0.006806	0.007448	0.006515	0.006237	0.00806	0.006242	0.007321	0.009348	0.00811	0.006979	0.007961	0.006654	0.008226	0.005724	0.005925	0.006513	0.007064	0.006625	0.00475	0.007966	0.006411	0.006471	0.006443	0.006967	0.006823	0.007846
PC2	D28_DS	PC2_D28_DS	0.011172	0.010927	0.012219	0.011102	0.016122	0.011815	0.011654	0.013218	0.015109	0.011189	0.011739	0.009748	0.011475	0.009466	0.011319	0.010096	0.011081	0.014142	0.012991	0.016686	0.010337	0.01214	0.013402	0.011364	0.010533	0.012462	0.012459	0.012568	0.012637	0.013562	0.013177	0.010475	0.011005	0.011477	0.012374	0.010629	0.013032	0.012187	0.008745	0.00879	0.012793	0.011252	0.012667	0.012395	0.009862	0.011539	0.012536
PC3	D28_DS	PC3_D28_DS	0.052713	0.044875	0.048262	0.053768	0.055304	0.051231	0.054026	0.052233	0.046726	0.041024	0.047796	0.043766	0.043535	0.035058	0.046106	0.046188	0.04681	0.048664	0.051224	0.063923	0.0464	0.041863	0.051918	0.047089	0.041544	0.055207	0.04881	0.054762	0.052961	0.046521	0.050606	0.049511	0.045695	0.046258	0.048299	0.04115	0.050288	0.042979	0.040003	0.034837	0.043032	0.046387	0.048835	0.040646	0.04291	0.037554	0.051729
PC4	D28_DS	PC4_D28_DS	0.071162	0.078168	0.068469	0.070802	0.101388	0.080921	0.063814	0.072129	0.066881	0.066057	0.076774	0.062283	0.065006	0.06073	0.091953	0.088535	0.069512	0.079482	0.087075	0.096565	0.069857	0.069877	0.081745	0.06668	0.067944	0.091071	0.07563	0.086399	0.083417	0.078872	0.0705	0.077694	0.072929	0.068804	0.067551	0.057037	0.085208	0.06821	0.065495	0.057625	0.065033	0.069331	0.07602	0.062689	0.058	0.069949	0.076502
PC5	D28_DS	PC5_D28_DS	0.13589	0.112266	0.119078	0.116894	0.148694	0.11881	0.121884	0.113072	0.115518	0.101393	0.110879	0.084754	0.105973	0.109518	0.114435	0.121569	0.098037	0.10849	0.135923	0.140532	0.112098	0.105494	0.129344	0.114665	0.104676	0.132838	0.112419	0.115603	0.112776	0.109476	0.100873	0.110549	0.1053	0.111768	0.108409	0.099794	0.091656	0.124885	0.086622	0.090819	0.095497	0.090557	0.108966	0.102644	0.103042	0.096963	0.116377
PC6	D28_DS	PC6_D28_DS	0.720754	0.747535	0.744599	0.740129	0.667309	0.729875	0.742023	0.742698	0.749753	0.774774	0.747047	0.793228	0.76758	0.778312	0.727942	0.72528	0.769432	0.741673	0.704624	0.67436	0.754307	0.76382	0.716144	0.753687	0.769065	0.700362	0.744441	0.723348	0.728861	0.743459	0.757864	0.743809	0.758417	0.753467	0.757642	0.785465	0.753302	0.744674	0.792509	0.803179	0.775679	0.776062	0.74704	0.775184	0.779219	0.777172	0.735011
PAR	D28_DS	PAR_D28_DS	0.33115	0.278586	0.301687	0.305376	0.383252	0.306786	0.302184	0.300023	0.292388	0.259415	0.264734	0.249627	0.273879	0.248154	0.313773	0.30851	0.256394	0.317673	0.3345	0.370776	0.288997	0.28373	0.319055	0.293856	0.272245	0.325101	0.302141	0.331578	0.335236	0.302156	0.287444	0.294849	0.278438	0.290979	0.28767	0.257055	0.3116	0.303079	0.253061	0.218705	0.268922	0.272419	0.297974	0.263351	0.253641	0.265259	0.303463
PW	D28_DS	PW_D28_DS	540.5	484.5	527.5	610.5	524	623	530.5	412.5	428	484.5	328.5	465	636.5	416	553	443.5	555.5	572.5	557.5	342.5	534	589.5	596	430	528.5	502.5	548	665	502	426.5	526.5	458.5	570	466	521	482	453.5	474	469.5	600	488.5	531.5	532.5	509.5	459.5	555.5	445
MPH	D28_DS	MPH_D28_DS	372	276.5	267	428.5	288.5	344	440.5	250.5	337.5	304.5	189.5	340.5	344	300	270	243	388.5	339	445.5	160	274.5	354	375.5	225	416	231.5	351.5	425.5	362.5	305	208.5	284.5	214	373.5	299.5	339.5	265	393	319	446.5	317	366.5	351	264.5	215	481.5	241.5
FDNIC	D28_DS	FDNIC_D28_DS	1.26154	1.31242	1.23493	1.2585	1.20377	1.28051	1.26198	1.19547	1.22378	1.26637	1.18394	1.25811	1.30497	1.2715	1.26944	1.20465	1.28689	1.25135	1.24468	1.1709	1.28083	1.30022	1.253	1.269	1.27669	1.21173	1.28792	1.26957	1.25888	1.23028	1.21759	1.20193	1.27361	1.29316	1.27748	1.30872	1.2126	1.25749	1.27973	1.31181	1.23606	1.25693	1.2715	1.25979	1.21813	1.28008	1.19643
TBR	D28_DS	TBR_D28_DS	0.070051	0.103878	0.088636	0.066388	0.064559	0.076774	0.074161	0.091407	0.082702	0.108138	0.116361	0.091721	0.092485	0.105715	0.105491	0.098859	0.081453	0.069162	0.059126	0.114704	0.114845	0.089802	0.064607	0.13434	0.079758	0.094786	0.091193	0.058018	0.079301	0.093999	0.097923	0.077591	0.131112	0.100826	0.109263	0.123725	0.089357	0.080809	0.091577	0.081975	0.080796	0.075806	0.08188	0.111737	0.119912	0.073018	0.09375
TPA	D28_DS	TPA_D28_DS	14030.5	13666.5	12513	17119.5	9759	16444.5	17282.5	9468	12381.5	15643	7087	14317.5	20037.5	13151	15709	10627	17589	13411	14664	6266	16883.5	18808.5	14475.5	13280.5	17555.5	11081	17662.5	16280	14254	12179.5	10745.5	10134	15848	17481.5	17048.5	20405.5	10863.5	14935	13697	21563.5	12508.5	14778	15055.5	14904.5	11693.5	19483.5	10091.5
FDIC	D28_DS	FDIC_D28_DS	1.3694	1.51066	1.40535	1.39099	1.35699	1.38858	1.45307	1.43057	1.38303	1.45321	1.42062	1.49232	1.41641	1.4576	1.39356	1.47272	1.39272	1.35883	1.37637	1.39952	1.40286	1.40685	1.37516	1.44628	1.46105	1.41466	1.45362	1.37651	1.41533	1.46166	1.33714	1.41933	1.40684	1.52234	1.46651	1.47609	1.4468	1.48162	1.48666	1.42949	1.46913	1.42081	1.43655	1.44871	1.49822	1.41261	1.46826
PP	D28_DS	PP_D28_DS	4598.5	3806.5	3778	5169.5	3744.5	5061.5	5222	2834.5	3357.5	4062.5	1859.5	3566	5508.5	3262.5	4917.5	3275	4524.5	4255	4905.5	2318	4876	5309	4635.5	3841.5	4663.5	3590	5290.5	5365	4773.5	3714	3090	3028	4410.5	5082	4921	5191.5	3327	4526.5	3473.5	4724.5	3360.5	4007	4504.5	3917	2966.5	5166	3042
HWR	D28_DS	HWR_D28_DS	0.68972	0.572122	0.506375	0.705054	0.55177	0.551581	0.833568	0.607245	0.851944	0.636919	0.577697	0.731075	0.546351	0.722253	0.487241	0.549177	0.700943	0.592661	0.798632	0.4671	0.513871	0.597001	0.631497	0.533219	0.783252	0.460982	0.642566	0.647854	0.726675	0.721677	0.39596	0.620288	0.382579	0.806857	0.596723	0.710062	0.5857	0.828674	0.679182	0.745971	0.649007	0.690694	0.680318	0.52124	0.467171	0.86783	0.544984
GCV	D28_DS	GCV_D28_DS		45.6095		45.7678	45.2898	45.7527	45.6458	45.1765	45.3594	45.7846	45.0571	45.4184	45.9394	45.3984	45.3786	45.4954	45.6026	45.0585	45.3452	44.9097	45.4663	45.5657	45.2509	45.4243	45.2911	44.932	45.1062	45.3886	45.2046	45.0263	44.9592	44.9392	45.1467	45.1583	45.0481	45.4283	45.144	45.2928	45.3609	45.4265	45.3918	45.3042	45.4918	45.3717	45.0818	45.5	45.2176
M_HEX_I	D28_DS	M_HEX_I_D28_DS	0.057833	0.055565	0.051756	0.070626	0.035277	0.068422	0.061399	0.03654	0.051794	0.066121	0.028372	0.0546	0.083584	0.046773	0.058179	0.045214	0.063557	0.050485	0.061908	0.024399	0.067387	0.076205	0.058062	0.054884	0.064511	0.044866	0.071909	0.064434	0.055027	0.046621	0.045202	0.039218	0.057588	0.068836	0.065808	0.079199	0.043483	0.061438	0.055977	0.093041	0.048849	0.062634	0.062771	0.055314	0.041429	0.072566	0.044291
SE_HEX_I	D28_DS	SE_HEX_I_D28_DS	0.887078	0.851233	0.836045	0.986444	0.660496	0.9656	0.859338	0.674327	0.809065	0.952047	0.597858	0.823601	1.07857	0.730525	0.847847	0.790494	0.8658	0.807005	0.920719	0.565889	0.951968	1.00818	0.878795	0.845146	0.877058	0.779154	0.981091	0.920384	0.844155	0.762851	0.784319	0.704573	0.827188	0.947812	0.919653	0.996945	0.755279	0.921539	0.8642	1.13907	0.791198	0.938139	0.92456	0.825719	0.694853	0.936665	0.7903
S_HEX_I	D28_DS	S_HEX_I_D28_DS	0.469768	0.459261	0.455148	0.496532	0.397769	0.49047	0.46216	0.402538	0.438319	0.487662	0.37415	0.451597	0.518889	0.421759	0.458471	0.441456	0.463801	0.446412	0.479347	0.36134	0.487691	0.501437	0.46773	0.452198	0.465964	0.437604	0.494626	0.478839	0.457742	0.432283	0.439545	0.413343	0.452689	0.486525	0.477619	0.498384	0.430014	0.479163	0.463553	0.532095	0.441701	0.484015	0.480011	0.451817	0.40967	0.483544	0.440519
MU3_HEX_I	D28_DS	MU3_HEX_I_D28_DS	11.6197	10.2111	10.106	14.5524	6.04055	13.9436	9.95483	6.03338	10.3564	13.2324	4.8021	9.14574	17.4588	6.58976	9.77509	9.24229	9.66517	9.43629	12.4221	4.63223	13.3243	14.7696	11.194	11.0967	10.2387	9.14742	14.0748	12.1749	10.0769	7.88248	8.92532	6.77737	8.66794	12.7684	12.1652	13.5822	8.06574	12.9466	10.6652	19.4411	8.63264	13.41	12.5229	9.29481	6.24304	11.4572	9.57098
U_HEX_I	D28_DS	U_HEX_I_D28_DS	0.990432	0.990679	0.991464	0.988331	0.99334	0.98879	0.98822	0.993537	0.991556	0.989335	0.99516	0.990236	0.986349	0.99103	0.989289	0.992748	0.988013	0.990853	0.990001	0.995721	0.988492	0.987186	0.990128	0.990943	0.988037	0.992439	0.987963	0.988901	0.990279	0.991691	0.992668	0.993084	0.989196	0.988085	0.98838	0.986101	0.992587	0.989815	0.990658	0.985314	0.991467	0.989923	0.989734	0.989837	0.992022	0.986726	0.993113
E_HEX_I	D28_DS	E_HEX_I_D28_DS	0.063475	0.061235	0.056924	0.076251	0.045717	0.073274	0.076033	0.043768	0.055978	0.069406	0.033341	0.063723	0.087546	0.058246	0.069973	0.049311	0.076352	0.06109	0.065755	0.030786	0.075125	0.082215	0.065052	0.060175	0.076403	0.051582	0.077997	0.072472	0.064446	0.055313	0.049605	0.046832	0.069264	0.077122	0.075508	0.087566	0.04994	0.067644	0.061637	0.092388	0.056778	0.066902	0.067411	0.066633	0.05299	0.083561	0.047205
M_HEX_H	D28_DS	M_HEX_H_D28_DS	0.035458	0.032424	0.031231	0.043956	0.025717	0.039093	0.041645	0.024013	0.031537	0.038753	0.015714	0.036564	0.049785	0.033571	0.036871	0.026521	0.042929	0.03398	0.036451	0.015473	0.042689	0.047077	0.03519	0.03395	0.044118	0.026859	0.046322	0.041461	0.036662	0.030821	0.026142	0.025993	0.040656	0.044589	0.043572	0.052168	0.027264	0.037844	0.035265	0.05573	0.031411	0.037178	0.037778	0.038081	0.02814	0.049994	0.02525
SE_HEX_H	D28_DS	SE_HEX_H_D28_DS	0.525987	0.495027	0.493918	0.595561	0.463481	0.543694	0.558795	0.433022	0.487278	0.544609	0.332448	0.537783	0.61953	0.512625	0.524385	0.454997	0.571923	0.520392	0.537432	0.34829	0.576009	0.600353	0.524174	0.512872	0.581012	0.45552	0.61578	0.576377	0.54365	0.491611	0.449854	0.458125	0.567516	0.594093	0.585276	0.63767	0.458271	0.545306	0.530205	0.666812	0.495862	0.538706	0.542432	0.547343	0.456894	0.626781	0.446014
S_HEX_H	D28_DS	S_HEX_H_D28_DS	0.344224	0.331113	0.330537	0.37293	0.316519	0.351896	0.358474	0.301982	0.324199	0.352565	0.249501	0.349685	0.382348	0.338879	0.343878	0.312711	0.363685	0.342245	0.349562	0.258315	0.365173	0.374178	0.343753	0.336622	0.366693	0.312464	0.38089	0.365422	0.352178	0.329095	0.310272	0.314119	0.361988	0.372657	0.368451	0.388815	0.313664	0.352864	0.346481	0.400023	0.331483	0.349929	0.35153	0.35333	0.313559	0.38528	0.308272
MU3_HEX_H	D28_DS	MU3_HEX_H_D28_DS	2.34184	2.04748	2.06488	3.13764	1.96341	2.49681	2.51092	1.56831	2.09833	2.42343	0.849594	2.45822	3.19232	2.17768	2.2724	1.74338	2.70462	2.3447	2.52694	1.03652	2.7698	3.01509	2.39845	2.34231	2.79037	1.80981	3.36562	2.91156	2.57697	2.06744	1.72651	1.84548	2.7213	2.99764	2.93625	3.39786	1.75891	2.50494	2.40048	3.78985	2.07416	2.44694	2.47349	2.53545	1.65358	3.26331	1.71628
U_HEX_H	D28_DS	U_HEX_H_D28_DS	0.990436	0.990681	0.991467	0.988336	0.99334	0.988794	0.988225	0.99354	0.99156	0.98934	0.995161	0.99024	0.986357	0.991034	0.989294	0.99275	0.988017	0.990855	0.990003	0.995721	0.988498	0.987192	0.990131	0.990947	0.988043	0.99244	0.987968	0.988906	0.990282	0.991694	0.992669	0.993085	0.9892	0.98809	0.988386	0.986111	0.99259	0.98982	0.990662	0.985322	0.99147	0.989927	0.989739	0.989842	0.992025	0.986733	0.993115
E_HEX_H	D28_DS	E_HEX_H_D28_DS	0.056495	0.056193	0.051633	0.068652	0.042624	0.066142	0.068488	0.039646	0.049972	0.061853	0.031287	0.057114	0.07742	0.05279	0.06335	0.044648	0.069642	0.055424	0.06	0.028445	0.066032	0.072726	0.059678	0.053909	0.068107	0.047009	0.070195	0.065755	0.058133	0.050227	0.045244	0.043109	0.062834	0.068886	0.067167	0.077437	0.044798	0.059899	0.055085	0.082292	0.051277	0.059079	0.060061	0.059796	0.047703	0.074661	0.043127
M_HEX_G	D28_DS	M_HEX_G_D28_DS	0.082428	0.075088	0.075006	0.098989	0.050186	0.096235	0.08492	0.052442	0.072485	0.09566	0.0384	0.07695	0.120251	0.065526	0.080856	0.063341	0.086706	0.070396	0.083633	0.033869	0.096368	0.110908	0.081584	0.076926	0.092137	0.060997	0.099872	0.090764	0.077911	0.065647	0.062909	0.054714	0.082932	0.096912	0.094029	0.11188	0.062518	0.085423	0.078194	0.127743	0.068423	0.08803	0.08947	0.078567	0.062618	0.101885	0.062837
SE_HEX_G	D28_DS	SE_HEX_G_D28_DS	1.27814	1.16268	1.22533	1.39628	0.956761	1.37762	1.20431	0.977156	1.14128	1.38863	0.817865	1.17253	1.57066	1.03302	1.19548	1.11797	1.19335	1.14346	1.25367	0.797347	1.37749	1.48646	1.24828	1.19266	1.26739	1.07909	1.37686	1.30921	1.20777	1.08756	1.10124	0.994455	1.20604	1.34836	1.33172	1.42047	1.09638	1.29437	1.21895	1.57571	1.11951	1.32872	1.32926	1.1872	1.05736	1.32595	1.13316
S_HEX_G	D28_DS	S_HEX_G_D28_DS	0.560641	0.537062	0.550459	0.582673	0.488949	0.578582	0.546323	0.49395	0.52218	0.581304	0.449854	0.539667	0.61099	0.507708	0.544208	0.527708	0.543775	0.533122	0.556264	0.443567	0.57936	0.597342	0.555198	0.536883	0.557524	0.518817	0.578382	0.566582	0.546999	0.520304	0.524085	0.49861	0.54669	0.573994	0.569493	0.585741	0.52254	0.563712	0.549321	0.611359	0.528182	0.570569	0.570294	0.542416	0.513756	0.569994	0.530314
MU3_HEX_G	D28_DS	MU3_HEX_G_D28_DS	35.3813	26.6549	32.3664	41.9478	19.1045	41.7205	28.0435	18.6675	29.5558	41.5328	12.6442	26.9997	55.1361	19.0114	28.1773	26.6367	25.9495	27.8465	31.8965	13.3738	41.3251	48.3545	32.7397	31.5581	31.5901	25.2541	39.8968	35.554	30.0263	23.4982	25.0634	19.5245	27.4991	37.6157	37.8149	40.1191	25.1306	36.5005	30.5652	52.277	24.9953	38.5886	37.6712	28.1212	22.0045	32.9819	28.7041
U_HEX_G	D28_DS	U_HEX_G_D28_DS	0.990431	0.990679	0.991463	0.988331	0.993339	0.988789	0.98822	0.993537	0.991556	0.989334	0.99516	0.990236	0.986348	0.99103	0.989289	0.992748	0.988012	0.990852	0.99	0.99572	0.988491	0.987184	0.990128	0.990943	0.988036	0.992439	0.987962	0.988901	0.990279	0.991691	0.992667	0.993084	0.989195	0.988085	0.988379	0.9861	0.992587	0.989815	0.990658	0.985313	0.991467	0.989922	0.989734	0.989837	0.992022	0.986725	0.993112
E_HEX_G	D28_DS	E_HEX_G_D28_DS	0.066278	0.063837	0.059641	0.079163	0.047389	0.076332	0.079238	0.045835	0.058149	0.07257	0.034825	0.066445	0.091612	0.060801	0.073083	0.051469	0.079532	0.063441	0.068414	0.031954	0.078336	0.086175	0.067693	0.062505	0.079952	0.053449	0.081308	0.075462	0.067191	0.057937	0.051572	0.04888	0.072908	0.080407	0.079047	0.091672	0.052239	0.07007	0.064223	0.096191	0.059196	0.069447	0.070432	0.069616	0.055489	0.08732	0.04915
M_HEX_S	D28_DS	M_HEX_S_D28_DS	0.059033	0.050707	0.056434	0.068909	0.039652	0.069172	0.065984	0.040823	0.049716	0.070633	0.027414	0.058444	0.087772	0.052056	0.062767	0.043048	0.065272	0.051739	0.053464	0.02428	0.071501	0.085015	0.060706	0.053597	0.074265	0.040697	0.067637	0.066696	0.058335	0.049141	0.043735	0.039885	0.067809	0.070637	0.07134	0.083613	0.047213	0.057688	0.053971	0.08063	0.050327	0.060437	0.064298	0.061379	0.061321	0.077574	0.043438
SE_HEX_S	D28_DS	SE_HEX_S_D28_DS	0.887943	0.77243	0.899433	0.942427	0.727948	0.964739	0.897679	0.743521	0.771784	1.00138	0.576546	0.867421	1.10755	0.804719	0.89618	0.744965	0.875855	0.802629	0.785743	0.553312	0.979984	1.10368	0.900861	0.815986	0.990017	0.699686	0.906353	0.934829	0.871528	0.79443	0.753655	0.707615	0.962684	0.951993	0.974116	1.0331	0.800098	0.842998	0.824731	0.973617	0.802141	0.882623	0.934353	0.899854	1.01192	0.987676	0.772366
S_HEX_S	D28_DS	S_HEX_S_D28_DS	0.469692	0.435803	0.473397	0.48518	0.421227	0.490727	0.473037	0.426239	0.430147	0.500337	0.365697	0.464477	0.525363	0.44589	0.472538	0.42664	0.466386	0.444763	0.439956	0.356214	0.494791	0.524207	0.473571	0.445603	0.496243	0.411638	0.474289	0.483129	0.465303	0.441761	0.429652	0.414255	0.49049	0.487664	0.492554	0.506871	0.44276	0.457405	0.45197	0.493283	0.445086	0.468779	0.48294	0.473444	0.502935	0.496871	0.435622
MU3_HEX_S	D28_DS	MU3_HEX_S_D28_DS	11.1605	7.43671	12.1422	12.0701	7.61728	13.2923	10.3578	7.81304	8.22734	14.804	4.22664	10.1692	18.0833	8.42926	10.8584	7.57789	9.6079	8.61771	7.55699	4.118	13.5422	18.4248	11.5057	9.29869	13.7925	6.3431	10.7855	12.0828	10.4515	8.73369	7.79355	6.66569	13.3093	12.2344	13.5143	14.5365	9.37124	9.23365	9.12884	11.7584	8.65281	10.5215	12.4421	11.3623	17.8575	12.8718	8.6844
U_HEX_S	D28_DS	U_HEX_S_D28_DS	0.990432	0.990679	0.991464	0.988332	0.99334	0.98879	0.988221	0.993537	0.991557	0.989335	0.995161	0.990236	0.98635	0.99103	0.989291	0.992748	0.988013	0.990853	0.990001	0.995721	0.988492	0.987186	0.990129	0.990944	0.988037	0.992439	0.987963	0.988902	0.990279	0.991691	0.992668	0.993084	0.989195	0.988085	0.988381	0.986102	0.992588	0.989816	0.990658	0.985316	0.991467	0.989923	0.989734	0.989837	0.992022	0.986727	0.993113
E_HEX_S	D28_DS	E_HEX_S_D28_DS	0.062082	0.060209	0.056104	0.074024	0.045791	0.072137	0.074427	0.043143	0.054372	0.068119	0.033143	0.062973	0.086085	0.057923	0.068795	0.048439	0.075352	0.059977	0.063922	0.030423	0.073134	0.080958	0.064238	0.058799	0.075426	0.050623	0.076154	0.071081	0.062787	0.054965	0.048991	0.046455	0.069458	0.075434	0.074226	0.086052	0.049232	0.065433	0.060919	0.089733	0.0559	0.064643	0.066159	0.06604	0.053261	0.082633	0.046729
T1	D28_DS	T1_D28_DS	0.146568	0.105031	0.138076	0.150451		0.124919	0.176283	0.129363	0.128762	0.134489	0.13465	0.138298	0.12754	0.14333	0.159006	0.131149	0.136834	0.152581	0.124907	0.17752	0.117199	0.133193	0.145838	0.131708	0.145826	0.129012	0.112604	0.155616	0.147045	0.139978	0.104537	0.135296	0.144024	0.136403	0.141976	0.130404	0.113219	0.127588	0.125449	0.116212	0.134972	0.12667	0.113889	0.138123	0.145827	0.141867	0.122634
T2	D28_DS	T2_D28_DS	0.623887	0.657666	0.625489	0.629088	0.584976	0.608158	0.694254	0.647145	0.631711	0.641221	0.629527	0.672664	0.640165	0.687372	0.654407	0.619781	0.690063	0.630736	0.611069	0.574898	0.658946	0.626643	0.619625	0.642759	0.664193	0.615054	0.634857	0.625549	0.634548	0.629065	0.641309	0.635263	0.679928	0.648497	0.654122	0.672708	0.634302	0.638085	0.663585	0.676781	0.661903	0.635917	0.643876	0.676972	0.665424	0.675015	0.598045
T3	D28_DS	T3_D28_DS	11.2863	8.2839	11.7067	10.0364	10.8473	10.0733	6.25307	10.3026	10.2112	10.3263	9.10249	7.88475	8.76813	7.64722	8.51211	10.722	6.14061	7.86105	11.8634	11.3182	8.56273	10.2859	10.2496	9.1316	8.35617	8.1606	9.58493	10.6698	10.0077	9.4123	8.79128	8.53671	8.11242	10.3897	8.38856	8.99643	10.6298	9.73311	8.26464	7.42992	8.28308	9.21509	9.49713	7.57749	8.83745	9.30456	12.3497
T4	D28_DS	T4_D28_DS	0.032902	0.043604	0.034055	0.034318	0.036848	0.032131	0.048922	0.039779	0.03836	0.038097	0.050269	0.050643	0.032703	0.057331	0.038292	0.034576	0.050438	0.036946	0.034866	0.034463	0.035394	0.032531	0.03627	0.03656	0.044901	0.034896	0.035277	0.035512	0.034699	0.036081	0.042427	0.040651	0.044428	0.037172	0.035356	0.042163	0.03811	0.035637	0.045378	0.045159	0.043724	0.034911	0.035554	0.040188	0.047662	0.048313	0.030956
T5	D28_DS	T5_D28_DS	0.088615	0.110462	0.096296	0.088455	0.097236	0.086593	0.100617	0.109035	0.103126	0.101696	0.128196	0.116337	0.082045	0.133993	0.092721	0.096312	0.11262	0.088401	0.101644	0.093974	0.086421	0.085421	0.094832	0.096202	0.106318	0.087547	0.091804	0.094709	0.091669	0.099989	0.10609	0.106443	0.107509	0.0945	0.085537	0.102343	0.101617	0.088497	0.108775	0.104824	0.108831	0.089026	0.095336	0.093815	0.113889	0.115296	0.092449
T6	D28_DS	T6_D28_DS	0.361677	0.400273	0.363038	0.370001	0.317999	0.343225	0.445762	0.388485	0.370298	0.38119	0.368186	0.41854	0.379514	0.437123	0.396446	0.357507	0.440238	0.368302	0.347587	0.310492	0.401827	0.364768	0.355917	0.382721	0.40836	0.350884	0.373277	0.364369	0.373107	0.367297	0.381544	0.374688	0.427575	0.389937	0.396018	0.419247	0.373733	0.377074	0.407903	0.42385	0.405409	0.375151	0.384392	0.423714	0.409998	0.422226	0.332542
T7	D28_DS	T7_D28_DS	8.50067	8.17081	8.80347	8.33082	7.02162	8.09865	7.18617	8.3742	8.24913	8.9817	8.16062	7.78354	8.54955	7.51114	7.58329	8.93259	7.28401	7.2493	8.49218	7.73188	8.27701	8.49415	7.97247	8.29194	7.6667	7.64645	8.20889	8.10343	7.98952	8.02449	8.74193	8.03622	7.90886	8.02482	8.07453	8.10753	8.64478	7.98599	8.40574	8.45064	8.14183	8.50639	8.83182	7.72417	7.8354	7.75257	8.85005
T8	D28_DS	T8_D28_DS	2.30406	2.0711	2.36064	2.20183	2.26448	2.18998	1.81768	2.25656	2.22459	2.23998	2.1855	1.9741	2.0789	1.97312	2.07039	2.34073	1.82667	1.98085	2.41683	2.38046	2.04783	2.22296	2.19827	2.13372	2.03375	2.03169	2.1688	2.27602	2.20679	2.19954	2.14526	2.1232	2.03002	2.19878	2.05609	2.08765	2.27458	2.11163	2.04836	1.91869	2.06026	2.11994	2.19359	1.95632	2.06958	2.10276	2.41584
T9	D28_DS	T9_D28_DS	2.45703	2.32952	2.42795	2.43955	2.30272	2.40698	2.36466	2.34437	2.35327	2.39575	2.20165	2.28553	2.47894	2.2105	2.42227	2.45646	2.26662	2.37918	2.40191	2.39459	2.4663	2.46818	2.36233	2.39629	2.34631	2.38826	2.44222	2.41541	2.43917	2.39738	2.36579	2.33989	2.36052	2.41009	2.47589	2.37534	2.40266	2.40786	2.36442	2.33096	2.37502	2.43797	2.45061	2.41017	2.31308	2.29592	2.41291
T10	D28_DS	T10_D28_DS	1.48901	1.37179	1.51233	1.43944	1.51283	1.46215	1.2094	1.45652	1.45441	1.45093	1.45246	1.30277	1.38661	1.28871	1.37192	1.52288	1.22113	1.35418	1.55428	1.57613	1.35077	1.45652	1.45207	1.40841	1.34132	1.39496	1.43299	1.47775	1.44657	1.45718	1.42313	1.41906	1.32602	1.41847	1.36573	1.35119	1.47269	1.3905	1.34795	1.27312	1.36041	1.40475	1.43682	1.29391	1.35321	1.35167	1.5581
T11	D28_DS	T11_D28_DS	3.8152	3.64449	3.83449	3.75601	3.60761	3.75074	3.47081	3.71909	3.7034	3.74839	3.57322	3.49388	3.75851	3.42036	3.68599	3.87205	3.41118	3.59356	3.87394	3.77653	3.73294	3.81156	3.68634	3.7046	3.59063	3.65248	3.77771	3.76493	3.77458	3.74016	3.70311	3.65454	3.59785	3.72618	3.73904	3.65182	3.7694	3.67842	3.62897	3.51811	3.65606	3.73249	3.80476	3.6197	3.56155	3.56465	3.86273
T12	D28_DS	T12_D28_DS	50.7401	46.7872	53.6245	49.06	31.8122	46.88	36.9627	47.3155	46.8264	56.4767	42.8169	42.2955	55.0475	37.7933	40.0149	54.4692	36.9558	38.297	47.7021	38.8598	51.9926	52.027	44.1913	48.5893	40.7133	42.8289	48.4173	44.6994	44.6444	43.5644	54.0927	44.1177	43.7113	45.3645	47.6791	46.0389	52.6251	47.2064	50.5501	52.7757	46.6691	52.5789	55.8244	43.2515	42.2334	40.6819	53.8294
T13	D28_DS	T13_D28_DS	0.077133	0.071958	0.074322	0.075238	0.095565	0.072456	0.08255	0.075681	0.072354	0.066477	0.059871	0.070529	0.07192	0.075727	0.088204	0.067356	0.077125	0.084204	0.082674	0.086142	0.081513	0.073781	0.076479	0.073795	0.078269	0.075244	0.080268	0.083314	0.085722	0.080994	0.067557	0.074987	0.08329	0.081646	0.080844	0.074747	0.076067	0.080603	0.070623	0.058985	0.075191	0.068215	0.072471	0.081935	0.075051	0.079648	0.068659
T14	D28_DS	T14_D28_DS	3.23999	2.769	3.21255	3.16997	2.84148	3.00388	2.88976	2.92713	2.8634	3.09149	2.5183	2.68697	3.33164	2.53163	3.01189	3.18593	2.58198	3.02019	2.95059	3.07282	3.27841	3.25555	2.92491	3.01088	2.80668	3.03845	3.08901	3.0832	3.13188	2.96012	3.02579	2.84972	2.95264	3.01311	3.24491	2.87589	3.11217	3.07462	2.96485	2.84873	2.99034	3.13548	3.21049	2.99022	2.77718	2.68804	3.04148
T15	D28_DS	T15_D28_DS	2.59609	2.21763	2.64351	2.39952	2.4786	2.41324	1.9453	2.49169	2.45818	2.4836	2.29227	2.1853	2.269	2.1591	2.25208	2.49705	1.91716	2.12834	2.62877	2.50697	2.26596	2.4603	2.4558	2.32484	2.2469	2.14916	2.3844	2.49015	2.43794	2.34028	2.26916	2.21761	2.22482	2.51254	2.23692	2.35161	2.5104	2.41951	2.21684	2.12156	2.22439	2.31526	2.36669	2.14383	2.31999	2.39865	2.67966
Elongation	D28_DS	Elongation_D28_DS	2.96142	2.82044	3.59928	2.76295	3.50221	3.41991	2.82317	4.02823	2.9376	2.78127	3.30938	3.33598	3.22948	2.66132	3.28263	3.23074	2.54462	3.23678	2.68677	3.39082	3.01202	2.70061	3.2168	3.50741	2.48133	3.47748	2.80928	3.3107	2.52697	3.1301	3.29025	4.4183	3.63474	2.16518	2.77188	2.67315	3.28213	2.40218	2.74268	3.14098	3.96813	2.69355	3.3376	3.31721	3.61363	2.16655	3.52838
Compactness	D28_DS	Compactness_D28_DS	0.070756	0.114877	0.089812	0.066969	0.065363	0.077582	0.071528	0.113941	0.083663	0.109484	0.118232	0.092753	0.093469	0.107048	0.098713	0.100328	0.082352	0.069904	0.059669	0.117246	0.116333	0.090747	0.065238	0.136538	0.080511	0.096223	0.092147	0.058528	0.080139	0.095175	0.108593	0.088773	0.132932	0.101863	0.11059	0.125087	0.090576	0.08161	0.092647	0.082687	0.081736	0.076576	0.082762	0.108604	0.12191	0.073611	0.095145
Heywood	D28_DS	Heywood_D28_DS	6.09586	5.02775	5.4305	6.62505	6.4657	6.4449	5.92996	4.12858	5.0401	5.42023	4.3956	4.89523	6.4086	4.71834	6.01793	5.29741	5.98015	6.10604	6.15539	4.90469	5.87317	6.28736	6.50094	5.42844	5.71479	5.98515	6.62618	6.89216	6.59506	5.53375	4.20203	4.67367	5.39792	6.3033	6.07152	5.99532	5.18901	5.89302	5.04177	5.47018	5.05166	5.50874	5.49087	5.0731	4.62488	5.93145	5.1094
Type	D28_DS	Type_D28_DS	0.126215	0.177508	0.145869	0.121069	0.097249	0.135591	0.138537	0.176692	0.148549	0.189549	0.197532	0.154135	0.153034	0.215201	0.137202	0.164036	0.129452	0.125185	0.118733	0.144186	0.181138	0.147856	0.109653	0.207778	0.154176	0.147355	0.12525	0.086903	0.137037	0.139618	0.15611	0.11002	0.184861	0.177526	0.164195	0.207286	0.147302	0.130825	0.152064	0.10915	0.131395	0.151347	0.151363	0.151487	0.179999	0.156587	0.149785
GPAR	D28_R	GPAR_D28_R	1	1	1.04574	1	1.18335	1	1.08051	1.0579	1	1	0.957335	1	1	1	1	1.01361	1	1	1.01028	1	1	1	1.07687	1	1	1.3064	1	1	1	1	1	1.23163	1	1	1	1	1	1	1	1	1	1	1	1	1	1	1
PC1	D28_R	PC1_D28_R	1.02303	0.73617	0.915787	0.921534	1.15936	1.09836	1.09746	0.966018	0.762908	0.589551	0.663865	0.961812	0.924515	0.926095	1.00992	1.20318	0.656302	0.97583	1.11226	1.05031	1.03826	0.972008	1.09385	0.591681	1.05462	0.982088	0.575724	0.830422	1.27775	0.859565	0.740477	1.12523	0.960035	1.33193	0.725475	0.940476	0.753907	0.853656	0.869194	0.857401	0.975389	0.931425	0.834645	1.00436	1.00606	0.922775	1.16582
PC2	D28_R	PC2_D28_R	0.86847	0.775349	1.58175	0.959385	1.01422	1.1215	0.912322	1.26379	1.11358	0.700363	0.854678	0.994795	0.703988	0.690999	1.00533	0.607388	0.949366	0.882276	1.19107	1.23308	0.790532	0.932627	1.21582	0.742115	1.05881	0.905603	0.717312	0.760637	0.872962	0.922773	0.974991	0.881511	0.848235	1.02574	0.889768	0.850524	0.819984	0.873057	0.67456	0.827917	0.888526	0.946899	0.915643	1.16069	1.02038	0.897627	1.17643
PC3	D28_R	PC3_D28_R	0.853845	0.838205	1.08189	1.02293	0.834752	1.03822	1.03792	1.16472	0.762998	0.624233	0.948108	0.922924	0.789021	0.751173	0.82102	0.791351	1.07852	0.941604	1.04269	1.1086	0.991813	0.783761	0.859143	0.68715	1.19941	0.989373	0.739019	0.901328	1.18731	0.76329	0.920193	1.07966	0.928892	1.04569	0.915499	0.815708	1.17058	0.828431	0.843714	0.868883	0.840863	0.932308	0.935357	0.99833	0.882087	0.787015	1.24976
PC4	D28_R	PC4_D28_R	0.683396	0.830956	0.626793	0.916626	1.01292	1.01857	0.742939	0.882182	0.796364	0.594241	0.902926	0.925192	0.909404	0.84699	1.03845	0.990989	0.882177	1.04898	1.02812	1.09583	0.878031	0.771125	0.849519	0.707323	1.03971	1.11768	0.649212	0.796995	0.979866	0.863319	0.650777	1.03863	0.873255	1.03079	0.792647	0.910465	0.974697	1.03097	0.888622	0.92764	0.792013	0.885691	0.855888	0.850528	0.865853	0.970328	1.15205
PC5	D28_R	PC5_D28_R	0.934736	0.949275	0.884759	0.939859	0.922574	1.00623	1.09163	1.05413	0.823306	0.805134	0.844767	0.824046	0.813706	1.05767	0.797123	0.8472	0.760271	0.870909	1.12157	0.836191	0.935421	0.858834	0.948673	0.821836	1.07669	0.755388	0.700797	1.01693	0.984359	0.84557	0.684158	0.945688	1.00063	1.04333	0.947341	0.862785	0.653589	0.965101	0.667741	0.826145	0.719483	0.788632	0.912636	1.02232	1.13277	0.89177	1.02418
PC6	D28_R	PC6_D28_R	1.07934	1.05053	1.07015	1.01901	1.03149	0.991799	1.01423	0.991875	1.08187	1.15332	1.05087	1.03535	1.0663	1.02827	1.05146	1.05841	1.05494	1.02412	0.969564	1.01396	1.02767	1.0711	1.03914	1.12264	0.977294	1.05334		1.04557	0.993129	1.07113	1.13743	1.00044	1.02191	0.985539	1.04389	1.04388	1.06874	1.01965	1.08776	1.04079	1.09033	1.05105	1.04047	1.00924	1.0031	1.03455	0.965609
PAR	D28_R	PAR_D28_R	0.876587	0.84553	1.1406	0.979268	1.03497	1.04455	1.07893	1.16302	0.831347	0.694373	0.865367	0.896823	0.843761	0.847549	0.955134	0.957437	0.927187	0.996002	1.13323	0.979769	0.957229	0.851712	1.02703	0.777422	1.09241	1.08267	0.728669	0.90924	1.08009	0.858098	0.796597	1.19915	0.910133	1.05829	0.870941	0.891614	0.929309	0.935493	0.826583	0.861118	0.848926	0.915137	0.921285	1.0401	0.946789	0.892635	1.12606
PW	D28_R	PW_D28_R	1.09192	1.19335	1.11053	1.15406	1.43562	1.0008	1.16979	1.01726	0.958567	1.56543	0.959124	1.12591	1.20663	1.00971	1.16544	1.06868	1.1	1.10521	1.09207	1.01331	1.15835	1.30133	0.962066	1.19279	0.911993	1.0393	1.19912	1.00075	0.974757	0.906482	1.3414	0.920683	1.13546	0.996791	0.907666	1.1055	1.01228	1.42556	1.10601	1.44058	1.08556	1.14919	0.997191	1.12971	1.13738	1.01833	0.720065
MPH	D28_R	MPH_D28_R	1.1307	1.51507	0.914384	1.5386	1.17755	1.14286	1.42326	1.07742	1.46739		0.87935	1.19056	1.27881	1.15385	1.2	1.10455	1.18445	1.157	1.24965	0.869565	1.11134	1.16639	1.15716	1.14796	0.883227	1.26158	1.52826	1.15782	1.1171	1.14878	1.11497	1.07765	0.90678	0.996	0.840112	1.4989	0.822981	1.02344	1.14955	1.13903	1.28081	1.19576	0.949932	1.06439	1.36943	1.1787	0.644
FDNIC	D28_R	FDNIC_D28_R	1.04489		1.04341	1.02534	1.06801	1.0164	1.01436	1.00161	1.04129		0.968851	0.995488	1.05245	1.03206	1.06893	1.02062	1.03739	1.02751	1.01479	0.983991	1.03638	1.06481	1.02145	1.03663	0.963826	1.02204	1.07976	1.04184	0.999704	1.02337	1.04365	1.00818	1.02651	1.01542	0.99961	1.0659	0.987923	1.032	1.06714	0.991021	1.05	1.03338	1.01209	1.01751	1.02449	1.01732	0.939482
TBR	D28_R	TBR_D28_R	1.13841	0.929832	1.3376	0.828018	0.963898	0.975589	0.9429	0.879497	1.01024	1.11402	1.08379	0.89964	1.01142	1.16077	1.17314	1.053	1.05371	0.873688	0.877774	0.94872	1.01675	1.06609	1.10868	1.26556	0.848435	0.964007	1.06043	1.14007	0.937442	1.19126	1.07123	1.05628	1.17895	1.11686	1.37908	0.997195	1.09451	1.02148	1.1068	0.930002	1.09621	0.941327	1.12533	0.954895	0.80861	1.03526	1.21854
TPA	D28_R	TPA_D28_R	1.37359	1.74429	1.36144	1.48105	1.62718	1.09949	1.5833	0.973373	1.48629		0.901883	1.20073	1.52035	1.31648	1.55181	1.23383	1.37591	1.13561	1.21602	0.804881	1.31379	1.60756	1.23775	1.65078	0.694511	1.30927	1.95403	1.31349	1.00828	1.22586	1.58687	1.05043	1.1987	1.11774	1.05763	1.6994	0.923217	1.51594	1.40698	1.50699	1.52506	1.30582	1.04043	1.14491	1.23453	1.23278	0.565984
FDIC	D28_R	FDIC_D28_R	0.992973		1.00093	0.982479	0.982683	1.01267	1.02041	0.99318	0.959454	1.02408	0.98807	1.02383	0.989244	1.00293	1.01406	1.02531	1.00088	1.00492	0.97886	0.98317	0.940261	0.988654	1.02711	1.02442	1.00265	1.03257	1.00247	1.02398	0.989902	1.01401	0.960729	1.04802	0.971995	1.06244	1.05486	1.00077	1.00777	1.05161	1.04491	0.97005	1.02791	0.979553	1.04915	0.977706	1.02086	0.975569	1.04183
PP	D28_R	PP_D28_R	1.22807	1.45286	1.55409	1.43418	1.65686	1.14786	1.67802	1.10939	1.14845		0.756817	1.07474	1.29035	1.14213	1.54833	1.20161	1.28464	1.12536	1.34434	0.791937	1.24166	1.39088	1.28052	1.34037	0.740473	1.41283	1.41155	1.18997	1.10319	1.06357	1.30711	1.29957	1.09455	1.17693	0.92928	1.48988	0.847859	1.41874	1.15861	1.30259	1.2935	1.19079	0.999445	1.18841	1.16197	1.10538	0.633091
HWR	D28_R	HWR_D28_R	1.03003	1.24999	0.823726	1.35278	0.820268	1.14173	1.21771	1.06282	1.62898	1.31331	0.93239	1.05708	1.07025	1.14835	1.02746	1.03739	1.06882	1.04876	1.14725	0.851099	0.963245	0.896031	1.20425	0.988693	0.946405	1.19033	1.27675	1.15962	1.15258	1.27907	0.822272	1.15656	0.799735	0.991321	0.963157	1.37403	0.814024	0.717325	1.03366	0.786727	1.18013	1.03764	0.981281	0.931321	1.21256	1.15451	0.898134
GCV	D28_R	GCV_D28_R	1.00875	1.00627		1.00666	0.999205	0.999883	1.00842	0.995351	1.00527	1.015	0.999427	1.00476	1.01364	1.00498	1.00537	0.997794	1.00215	0.997471	0.998243	0.997835	1.00338	1.0025	0.998806	1.00329	0.993662	0.997444	0.988285	1.00485	0.997623	0.996819	0.991264	0.995012	0.991975	0.992377	0.991108	1.00619	0.997026	1.0008	0.999496	1.00113	1.01034	1.00138	1.00412	1.00013	0.998649	1.00108	1.00011
M_HEX_I	D28_R	M_HEX_I_D28_R	1.46264	1.83899	1.34396	1.32981	1.57761	1.09353	1.40389	0.919107	1.51012		0.910614	1.20837	1.4853	1.32217	1.51622	1.1669	1.31664	1.1009	1.15907	0.773614	1.32067	1.53426	1.2262	1.59426	0.615933	1.35653	2.10716	1.39281	1.02418	1.16739	1.63108	1.0114	1.1637	1.09163	1.01349	1.61459	0.960865	1.53472	1.27816	1.39981	1.41768	1.26736	1.10295	1.00421	1.11114	1.15931	0.636868
SE_HEX_I	D28_R	SE_HEX_I_D28_R	1.25733	1.38592	1.18939	1.10133	1.27698	1.04968	1.15015	0.942207	1.19017		0.947255	1.1143	1.21404	1.15235	1.27472	1.06552	1.14834	1.05177	1.06174	0.875584	1.16284	1.23565	1.12987	1.25078	0.742257	1.22179	1.49266	1.20409	1.02003	1.05421	1.33463	1.01781	1.06144	1.04739	0.990387	1.23341	0.993878	1.24565	1.08054	1.14156	1.16013	1.11127	1.08761	0.950098	1.00605	1.04948	0.842343
S_HEX_I	D28_R	S_HEX_I_D28_R	1.14357	1.20768	1.10266	1.05182	1.16683	1.02456	1.0809	0.965599	1.08348		0.967263	1.06264	1.10476	1.08998	1.16328	1.03743	1.08172	1.02854	1.03216	0.922944	1.08343	1.1263	1.06914	1.13732	0.860419	1.12381	1.24716	1.10588	1.01192	1.02978	1.20339	1.01291	1.03473	1.02445	0.992319	1.11546	0.996727	1.12685	1.04319	1.06565	1.08969	1.05877	1.05063	0.97263	1.00894	1.02639	0.910047
MU3_HEX_I	D28_R	MU3_HEX_I_D28_R	1.60589	2.00679	1.53472	1.11509	1.76642	1.12865	1.31205	0.864451	1.55041		0.879608	1.30915	1.45071	1.32024	1.61227	1.10902	1.34351	1.14735	1.10997	0.756463	1.40311	1.43918	1.36668	1.53091	0.516185	1.69716	2.34146	1.49884	1.0464	1.07095	1.74523	1.05939	1.0769	1.1258	0.979438	1.456	1.00368	1.58103	1.07673	1.22556	1.28932	1.19709	1.21531	0.83572	0.886446	1.05883	0.799312
U_HEX_I	D28_R	U_HEX_I_D28_R	0.997384	0.996007	0.997724	0.996188	0.997425	0.998978	0.995635	1.00018	0.997228		1.00053	0.998358	0.995296	0.997832	0.99617	0.99862	0.996704	0.998902	0.998213	1.00104	0.997234	0.995128	0.998092	0.996414		0.998207	0.994097	0.997334	0.999919	0.998462	0.997279	0.999666	0.998198	0.998735	0.999362	0.994246	1.00062	0.996517	0.997284	0.995023	0.99705	0.997627	0.999597	0.998706	0.998476	0.997472
E_HEX_I	D28_R	E_HEX_I_D28_R	1.33314	1.65805	1.37478	1.41907	1.58729	1.10085	1.53469	0.987189	1.41366		0.902108	1.19942	1.4584	1.27943	1.52036	1.22175	1.3552	1.12998	1.20594	0.827114	1.29081	1.53421	1.23857	1.57559	0.721607	1.32943	1.81938	1.2747	1.00785	1.20123	1.53414	1.07689	1.17154	1.11834	1.05069	1.60011	0.925192	1.45287	1.35522	1.42954	1.46169	1.27098	1.04155	1.13162	1.1903	1.21894	0.606779
M_HEX_H	D28_R	M_HEX_H_D28_R	1.34914	1.71856	1.41843	1.49744	1.68052	1.10289	1.63032	0.981725	1.47901		0.850693	1.17964	1.52066	1.30733	1.55357	1.28912	1.39884	1.11563	1.25546	0.818331	1.31931	1.61366	1.30755	1.66348	0.692917	1.61928	1.96355	1.31007	1.02311	1.22563	1.67706	1.25716	1.21517	1.12089	1.07028	1.71769	0.928547	1.5534	1.40319	1.55202	1.60138	1.32608	1.02635	1.15963	1.26008	1.23668	0.563478
SE_HEX_H	D28_R	SE_HEX_H_D28_R	1.14533	1.30449	1.2195	1.22452	1.3247	1.04549	1.29514	0.993817	1.1715		0.893584	1.07405	1.23531	1.14471	1.28018	1.151	1.18435	1.04741	1.14207	0.918164	1.145	1.27286	1.16491	1.29484	0.828562	1.38058	1.3929	1.13558	1.02253	1.09689	1.34588	1.20713	1.11249	1.06017	1.0305	1.30336	0.958493	1.25741	1.17322	1.25949	1.28187	1.15619	1.00713	1.07847	1.13479	1.11051	0.75062
S_HEX_H	D28_R	S_HEX_H_D28_R	1.09812	1.20684	1.14664	1.14143	1.22214	1.03078	1.19389	0.996696	1.10363		0.921767	1.04825	1.1482	1.09971	1.20056	1.10415	1.11708	1.03188	1.09558	0.94422	1.0928	1.17327	1.10839	1.19931	0.890516	1.25968	1.24246	1.08612	1.01482	1.06488	1.24807	1.14316	1.07391	1.03801	1.01753	1.18559	0.96991	1.16652	1.11366	1.1557	1.18872	1.10131	1.00657	1.04962	1.09491	1.06895	0.827078
MU3_HEX_H	D28_R	MU3_HEX_H_D28_R	1.21902	1.63853	1.5887	1.46849	1.83797	1.04981	1.643	0.983221	1.36461		0.718824	1.1241	1.48706	1.26238	1.49997	1.3374	1.38779	1.06841	1.32743	0.810554	1.27489	1.57316	1.38932	1.59496	0.683951		1.91421	1.25182	1.07234	1.15867	1.77144	1.66509	1.23293	1.12382	1.05377	1.63206	0.915675	1.59703	1.31941	1.60471	1.63229	1.34091	0.979996	1.1653	1.27707	1.20678	0.567472
U_HEX_H	D28_R	U_HEX_H_D28_R	0.997387	0.996008	0.997725	0.996191	0.997425	0.998978	0.995638	1.00018	0.99723		1.00053	0.99836	0.9953	0.997834	0.996173	0.998619	0.996706	0.998901	0.998212	1.00104	0.997237	0.995132	0.998093	0.996417		0.998207	0.994101	0.997337	0.999918	0.998463	0.997279	0.999663	0.998198	0.998736	0.999363	0.994253	1.00062	0.996519	0.997287	0.995027	0.997052	0.997629	0.999599	0.998707	0.998478	0.997476
E_HEX_H	D28_R	E_HEX_H_D28_R	1.29546	1.6245	1.32128	1.41376	1.56769	1.08348	1.50203	0.960091	1.37956		0.912849	1.16156	1.43874	1.26225	1.48104	1.19636	1.31688	1.12427	1.18271	0.828624	1.25869	1.5079	1.19973	1.54101	0.727468	1.25441	1.76849	1.25955	1.01651	1.18312	1.50502	1.03003	1.17055	1.10251	1.04011	1.56154	0.919254	1.44248	1.33191	1.43448	1.43919	1.25513	1.02677	1.13064	1.19775	1.19183	0.613995
M_HEX_G	D28_R	M_HEX_G_D28_R	1.49367	1.86874	1.37434	1.33848	1.59772	1.11347	1.4119	0.940849	1.52594		0.91019	1.22071	1.49267	1.33973	1.53369	1.1754	1.34758	1.11926	1.17868	0.797574	1.3479	1.57183	1.25194	1.62127	0.630872	1.41936	2.15702	1.41615	1.03558	1.18569	1.65385	1.05248	1.16964	1.11636	1.0325	1.62536	0.978572	1.5695	1.28895	1.42046	1.4505	1.27143	1.1307	1.01352	1.12436	1.17713	0.646405
SE_HEX_G	D28_R	SE_HEX_G_D28_R	1.28368	1.41218	1.22183	1.11309	1.30283	1.07195	1.16054	0.966384	1.20147		0.950105	1.12673	1.22344	1.16774	1.29744	1.07343	1.18015	1.07522	1.08249	0.909217	1.19033	1.26903	1.15738	1.26709	0.763437	1.2722	1.52273	1.22363	1.0316	1.07373	1.3488	1.05353	1.06699	1.07622	1.01248	1.24249	1.01316	1.27634	1.09165	1.15857	1.18582	1.11328	1.11332	0.962255	1.02075	1.06776	0.857821
S_HEX_G	D28_R	S_HEX_G_D28_R	1.13184	1.19028	1.09935	1.04823	1.15477	1.02961	1.07315	0.983191	1.07219		0.972868	1.05826	1.08854	1.08527	1.15204	1.03549	1.08428	1.03484	1.03668	0.952357	1.08	1.11713	1.07009	1.12262	0.893474	1.13069	1.21804	1.09667	1.01557	1.03428	1.1815	1.03007	1.03169	1.03252	1.00277	1.09859	1.00623	1.1196	1.04138	1.06119	1.08784	1.05026	1.05283	0.982736	1.01571	1.03023	0.931771
MU3_HEX_G	D28_R	MU3_HEX_G_D28_R	1.70709	2.13697	1.66949	1.15889	1.90741	1.20725	1.34794	0.933607	1.59597		0.89972	1.3581	1.50048	1.36868	1.6989	1.1334	1.47791	1.24219	1.18761	0.860402	1.51809	1.56995	1.47699	1.59364	0.566673	1.86663	2.47682	1.57263	1.07994	1.14196	1.79943	1.14649	1.09474	1.23655	1.05333	1.5004	1.07249	1.70671	1.11598	1.2806	1.37735	1.19845	1.31112	0.87169	0.932971	1.11974	0.848281
U_HEX_G	D28_R	U_HEX_G_D28_R	0.997384	0.996007	0.997723	0.996188	0.997424	0.998977	0.995635	1.00018	0.997228		1.00053	0.998359	0.995295	0.997832	0.99617	0.99862	0.996703	0.998901	0.998212	1.00104	0.997233	0.995127	0.998093	0.996414		0.998207	0.994097	0.997334	0.999919	0.998462	0.997278	0.999667	0.998197	0.998735	0.999362	0.994246	1.00062	0.996517	0.997285	0.995023	0.99705	0.997627	0.999597	0.998707	0.998476	0.997473
E_HEX_G	D28_R	E_HEX_G_D28_R	1.33727	1.66338	1.372	1.41915	1.57412	1.0959	1.52919	0.988398	1.40943		0.906807	1.19525	1.46387	1.27808	1.51993	1.21884	1.35674	1.12724	1.21235	0.828532	1.28933	1.53821	1.23403	1.57586	0.721901	1.30916	1.82301	1.27577	1.00909	1.20416	1.52928	1.06472	1.17508	1.12019	1.0544	1.60518	0.931359	1.45721	1.35752	1.43425	1.46152	1.26802	1.04472	1.13046	1.20153	1.2224	0.606326
M_HEX_S	D28_R	M_HEX_S_D28_R	1.46947	1.86272	1.3684	1.47066	1.62782	1.13953	1.50203	1.01981	1.52831		0.927339	1.24734	1.52554	1.3889	1.56859	1.1896	1.4501	1.18436	1.23928	0.860505	1.3794	1.70692	1.23158	1.72899	0.73872	1.28337	2.1453	1.3954	1.04864	1.26025	1.61176	1.02656	1.20839	1.18606	1.09241	1.70562	0.972822	1.61343	1.42239	1.56006	1.5883	1.31553	1.13774	1.14601	1.25181	1.28434	0.603415
SE_HEX_S	D28_R	SE_HEX_S_D28_R	1.25565	1.4121	1.19737	1.21912	1.29992	1.09541	1.21263	1.03855	1.21534		0.98423	1.13242	1.24321	1.21242	1.30082	1.08756	1.23788	1.11467	1.12857	0.977027	1.21148	1.35431	1.12024	1.34884	0.887114	1.12786	1.51124	1.20942	1.04342	1.13933	1.29765	1.01132	1.10789	1.12753	1.06067	1.30245	1.00241	1.31133	1.20044	1.26669	1.28161	1.14849	1.10904	1.07691	1.13468	1.16037	0.807831
S_HEX_S	D28_R	S_HEX_S_D28_R	1.13901	1.23804	1.1036	1.11473	1.17372	1.05089	1.1126	1.02242	1.10751		0.994864	1.07137	1.11747	1.12419	1.17418	1.05235	1.12674	1.06247	1.07251	0.991215	1.10835	1.17226	1.06375	1.19455	0.941445	1.07523	1.26511	1.10858	1.0242	1.07911	1.17924	1.00769	1.05752	1.06604	1.02902	1.14732	0.997715	1.16932	1.10984	1.13521	1.15625	1.0796	1.05717	1.04017	1.07115	1.08242	0.891247
MU3_HEX_S	D28_R	MU3_HEX_S_D28_R	1.63604	2.0317	1.521	1.48879	1.79014	1.24231	1.45238	1.13383	1.56372		0.971465	1.30619	1.54717	1.46427	1.65462	1.1683	1.61793	1.31923	1.31234	1.00969	1.54502	1.9175	1.28727	1.86906	0.856087	1.27055	2.44542	1.50927	1.11743	1.31957	1.63902	1.00794	1.22359	1.36005	1.17822	1.70113	1.06828	1.81583	1.46668	1.64088	1.69281	1.30933	1.30478	1.18505	1.28182	1.39399	0.716719
U_HEX_S	D28_R	U_HEX_S_D28_R	0.997384	0.996007	0.997723	0.996188	0.997425	0.998978	0.995637	1.00018	0.997228		1.00053	0.998358	0.995297	0.997832	0.996172	0.998619	0.996704	0.998901	0.998211	1.00104	0.997233	0.995128	0.998093	0.996415		0.998207	0.994097	0.997334	0.999918	0.998462	0.997279	0.999666	0.998197	0.998733	0.999362	0.994247	1.00062	0.996517	0.997284	0.995025	0.99705	0.997627	0.999597	0.998704	0.998476	0.997473	1.00533
E_HEX_S	D28_R	E_HEX_S_D28_R	1.33229	1.64839	1.35086	1.42447	1.58567	1.09709	1.53237	0.978211	1.40442		0.913962	1.17605	1.4613	1.27161	1.51121	1.22423	1.33679	1.12964	1.20064	0.83644	1.28542	1.53516	1.23276	1.57837	0.733395	1.2753	1.81142	1.26765	1.00861	1.20437	1.52278	1.04966	1.17933	1.11757	1.0566	1.60225	0.932424	1.45484	1.36062	1.43612	1.46167	1.26367	1.03415	1.13838	1.20193	1.21296	0.614799
T1	D28_R	T1_D28_R	0.8386	0.79478	1.32933	1.14888	1.52927	1.07421		0.98856	1.12314	0.872727	1.22409	1.05876	0.938546	1.01209	1.08644	1.21937	1.261	1.13271	1.2911	1.33672	1.02532	0.988049	1.11812	0.976237	1.27366	0.920791	0.683937	0.77342	0.913874	1.07753	0.881328	1.10315	0.959488	1.0706	1.11891	0.924137	0.867625	0.762047	1.23449	1.39333	1.11627	0.961442	0.760299	1.2858	1.05228	1.01595	0.981598
T2	D28_R	T2_D28_R	1.04883	1.03391	1.12945	1.03599	1.03656	0.951463	1.12563	1.02761	1.03668		0.999505	0.999845	1.06618	1.00851	1.03738	1.15222	1.04693	1.00356	1.00815	0.988886	1.02413	1.03265	1.05142	1.13014	0.985619	1.0436	1.11089	1.01986	0.973063	1.0729	1.08202	1.0687	1.01893	0.995084	1.06707	1.06343	0.985291	1.01576	1.05187	1.05239	1.07104	1.02401	0.994853	1.03835	1.03836	1.0359	0.905133
T3	D28_R	T3_D28_R	0.949341	0.931181	0.867639	0.851116	0.838453	1.0724	0.59915	1.15702	0.817067	0.646103	1.04051	0.908418	0.729636	0.982513	0.855345	0.758379	0.879712	0.857651	0.984869	0.992861	0.907635	0.805175	0.918329	0.672248	0.9286	0.785338	0.814453	1.00848	1.0847	0.749505	0.792339	0.807198	0.91639	1.10698	0.742147	0.901277	1.16341	1.00366	0.691189	0.909612	0.815582	0.895177	1.01918	0.895445	0.982442	0.900563
T4	D28_R	T4_D28_R	0.968532	1.05364	0.793712	1.12807	0.952711	0.879049	1.20789	0.831014	1.16876	1.32636	1.20665	0.880778	1.05555	1.10729	0.890242	1.21451	0.956642	1.02554	0.866107	1.09441	0.937242	1.01154	0.917833	1.21952	1.03712	0.709658	1.10034	0.997416	0.921718	1.13089	1.17208	0.894038	1.07439	0.873177	1.11861	1.19222	0.970856	0.971274	1.13323	1.1534	1.17273	1.07687	0.91502	1.00755	1.2614	0.873211	0.754932
T5	D28_R	T5_D28_R	0.961858	1.00613	0.663387	1.0087	0.79784	0.882288	0.863347	0.847637	1.06078	1.00951	1.10097	0.828959	0.917104	1.07355	0.801787	0.97122	0.829473	0.894186	0.85832	0.955661	0.884872	0.911468	0.805867	0.991395	1.01339	0.672879	1.01105	1.03723	0.995937	0.98777	1.00161	0.854621	1.06125	0.833738	0.934708	1.03517	1.02298	0.947242	1.02004	1.08387	1.06547	1.03415	0.96622	0.931444	1.19049	0.835611	0.872761
T6	D28_R	T6_D28_R	1.08948	1.06463	1.24845	1.07786	1.05785	0.906231	1.25856	1.05262	1.06987		0.997183	0.999257	1.12871	1.01657	1.07082	1.29286	1.09308	1.00448	1.0138	0.971162	1.04746	1.06509	1.09484	1.25702	0.969534	1.0746	1.21184	1.04124	0.943619	1.13871	1.15829	1.12852	1.0376	0.991527	1.13349	1.12708	0.973073	1.02608	1.10482	1.10625	1.14094	1.04626	0.987735	1.07528	1.07783	1.07018	0.823134
T7	D28_R	T7_D28_R	1.06874	1.03084	0.989177	0.889856	0.882288	0.938538	0.866997	0.970157	0.964633	0.983756	0.981249	0.975813	0.946851	0.998019	0.970566	0.962187	0.956368	0.92055	0.954408	0.91984	0.986868	0.97456	0.958675	0.949556	0.895297	1.00326	1.06272	1.05035	1.0183	0.951814	1.05447	0.993297	0.979001	0.967395	0.975256	0.938499	1.06693	1.00772	0.917387	0.950415	0.95126	0.966504	1.07826	0.871354	0.940445	0.949949	1.09652
T8	D28_R	T8_D28_R	0.941708	0.954105	0.891178	0.914707	0.874716	1.00311	0.785708	1.03679	0.896252	0.782061	1.00445	0.946433	0.853011	0.984218	0.922803	0.855902	0.919208	0.912573	0.981573	0.974867	0.937755	0.899672	0.91192	0.817728	0.975546	0.870546	0.86904	0.977602	1.03544	0.874395	0.887544	0.896898	0.968084	1.01462	0.875225	0.923292	1.05307	0.970923	0.868801	0.947929	0.907838	0.944795	1.00255	0.930918	0.987286	0.943378
T9	D28_R	T9_D28_R	1.00517	1.0086		0.981758	1.02987	0.988615	1.03566	1.05961	0.967037	0.986041	0.965354	1.03394	1.00101	0.978922	1.06363	1.03244	1.06415	0.999732	1.06025	0.991678	1.02367	1.01356	1.05802	0.992202	0.992897	1.09471	0.991122	0.989147	0.998007	1.00296	0.997609	1.06651	0.991486	1.04041	1.01374	0.981302	1.00718	1.00498	0.993952	0.982601	1.00262	0.990845	1.01083	0.996875	0.970645	1.04408	1.03018
T10	D28_R	T10_D28_R	0.941121	0.952494	0.888233	0.926279	0.9053	1.01635	0.799083	1.00451	0.920187	0.81965	1.00222	0.961138	0.882137	0.981592	0.932079	0.873927	0.913958	0.9383	0.983525	0.987342	0.94262	0.926385	0.917003	0.847169	0.994974	0.899183	0.878546	0.969513	1.03701	0.900799	0.89982	0.909681	0.969054	1.00155	0.896031	0.914391	1.03417	0.968419	0.897674	0.936004	0.908919	0.952983	1.00478	0.930129	0.971753	0.944428
T11	D28_R	T11_D28_R	0.988278	0.992147	1.03545	0.958717	0.957132	0.988862	0.932508	1.04302	0.948624	0.932823	0.976918	1.00273	0.961006	0.979266	1.01083	0.97023	0.996473	0.966118	1.02769	0.968489	0.995424	0.98142	0.990941	0.945813	0.986579	1.00142	0.955145	0.992166	1.01601	0.964075	0.96594	0.994954	0.987762	1.02021	0.971067	0.961266	1.01694	0.99544	0.955667	0.966709	0.976054	0.976136	1.014	0.969045	0.975984	1.01189	1.06346
T12	D28_R	T12_D28_R	1.25202	1.12689	1.14103	0.796374	0.836347	0.888787	0.818084	0.965092	0.952621	1.12219	0.918355	0.989743	0.975095	0.991836	1.03257	1.00406	0.971872	0.900826	0.918914	0.846966	1.03935	1.01426	1.03287	0.990482	0.779459	1.19102	1.29408	1.17274	1.03225	0.950544	1.20302	1.08349	0.952919	0.974794	1.01666	0.904061	1.14244	1.09405	0.845222	0.891411	0.94051	0.940914	1.20887	0.760469	0.855462	0.920732	1.19486
T13	D28_R	T13_D28_R	0.875397	0.957194	1.19352	1.16527	1.07546	1.02569	1.06194	1.3237	0.850843	0.879314	0.838025	0.930585	0.972299	0.930925	1.17009	0.995198	1.06485	0.984934	1.17766	1.07081	1.02845	0.972787	1.11895	0.925863	1.1779	0.949619	0.811772	0.873212	0.969202	0.986829	0.812951	1.05245	1.02882	1.16278	0.967531	1.04528	0.91824	1.00032	0.998134	0.972179	1.12261	0.976425	0.889728	1.2347	1.14533	1.00286	0.936902
T14	D28_R	T14_D28_R	1.03648	1.01128		0.929609	1.09302	0.970865	1.05853	1.11227	0.917739	0.96652	0.928024	1.01624	0.981816	0.946249	1.15233	1.06307	1.10558	1.03082	1.07334	1.01265	1.06654	1.03599	1.1433	0.966905	0.976819	1.15457	0.985584	0.977694	0.995852	0.994563	1.02985	1.11355	0.951889	1.08404	1.05173	0.920589	1.0038	1.00935	0.943316	0.964923	1.02161	0.946144	1.03128	0.966683	0.931272	0.980249	1.09216
T15	D28_R	T15_D28_R	0.999879	0.974247	0.96758	0.917534	0.924449	1.02646	0.793714	1.09746	0.909785	0.84136	1.02513	0.951397	0.862153	0.992616	0.930129	0.905286	0.955854	0.92386	0.996712	1.0009	0.958334	0.898889	0.9795	0.850204	0.954541	0.889239	0.935739	1.01155	1.0352	0.878693	0.909055	0.911978	0.955585	1.06026	0.871444	0.973804	1.0794	1.02018	0.822855	0.971448	0.913208	0.945025	1.01279	0.959391	1.00505	0.957427
Elongation	D28_R	Elongation_D28_R	0.828599	0.935856	1.2147	0.730812	1.0399	0.886634	0.889267	1.25387	0.795293	0.596524	1.13305	1.01662	0.900842	0.743238	0.864816	1.06834	0.828706	0.923487	0.888295	1.17334	1.26804	1.06995	0.95739	1.17587	0.986968	0.746071	0.918604	0.992627	0.894817	0.927691	0.891324	1.16106	1.05595	0.910178	0.994985	0.846563	1.3891	0.732656	0.587954	1.19069	0.963181	0.929706	1.10044	1.15523	0.78353	0.834338	1.17552
Compactness	D28_R	Compactness_D28_R	1.13695	0.954469	1.34786	0.824031	0.965494	0.966489	0.902004	1.08492	1.00638	1.09848	1.05492	0.897908	1.00394	1.1589	1.169	1.05605	1.05346	0.871904	0.862132	0.951124	0.981547	1.06371	1.1381	1.26229	0.849505	0.970939	1.05524	1.13894	0.936685	1.1899	1.16429	1.20149	1.17772	1.11681	1.38146	0.991802	1.09667	1.0202	1.10499	0.92865	1.09305	0.83528	1.12611	0.914837	0.803689	1.03409	1.22479
Heywood	D28_R	Heywood_D28_R	0.998284	1.13824	0.943445	1.17963	1.16007	1.06522	1.08898	0.848178	0.936172	1.29472	0.914585	0.965839	1.16606	0.992069	1.20271	0.915291	1.04575	1.04078	1.10054	0.903604	1.1146	1.08888	1.05815	1.00776	0.887619	0.999591	0.984684	1.00815	1.09762	0.932263	0.845826	0.884309	0.951204	1.09222	0.879272	1.13707	0.864745	1.13915	1.01905	1.0802	1.01635	1.1167	0.879541	0.988015	1.0739	0.983446	0.855608
Type	D28_R	Type_D28_R	1.36463	1.1001	1.21963	0.912544	0.896602	1.00103	1.14235	1.10174	1.17522	1.38451	1.20215	1.05478	1.30324	1.3001	1.15981	1.24047	0.967641	0.920776	1.11996	0.978302	1.09489	1.04326	1.16432	1.36718	0.972051	1.0167	1.19875	1.14421	1.03607	1.14747	1.11408	0.879843	1.20376	0.994766	1.1708	1.00497	0.947115	1.25866	1.2342	0.85528	1.2169	1.08566	1.27255	0.820774	0.785552	1.18689	1.00455
GPAR	D31_WW	GPAR_D31_WW	1	1	1	0.981363	1	1	0.921509	0.971898	1	1	1	1	1	1	1	0.904348	1	1	1	1	1	1	0.918546	1	1	0.931638	1	1	1	1	1	0.998023	1	1	1	1	1	1	1	1	1	1	1	1	1	1	1
PC1	D31_WW	PC1_D31_WW	0.008511	0.005749	0.00685	0.007242	0.010193	0.006272	0.00639	0.007448	0.007151		0.008249	0.006844	0.007419	0.007456	0.007714	0.006986	0.007404	0.007109	0.008007	0.00901	0.0066	0.007413	0.007825	0.008796	0.006077	0.008171	0.008857	0.008441	0.008124	0.008226	0.009886	0.006248	0.006979	0.006707	0.006842	0.007378	0.008253	0.006778	0.006868	0.005873	0.006534	0.006811	0.007524	0.005954	0.007339	0.006511	0.005329
PC3	D31_WW	PC3_D31_WW	0.060886	0.04477	0.045299	0.059243	0.065441	0.046184	0.045799	0.043368	0.047261	0.070099	0.048139	0.041661	0.049686	0.043659	0.051995	0.060889	0.052755	0.049354	0.063164	0.048775	0.047404	0.045595	0.055431	0.054994	0.036184	0.053267	0.073885	0.047384	0.049555	0.045607	0.060706	0.046063	0.056275	0.045385	0.045069	0.040723	0.053602	0.048397	0.046546	0.037617	0.045102	0.046818	0.050616	0.03973	0.042827	0.042708	0.036102
PC4	D31_WW	PC4_D31_WW	0.091517	0.07876	0.073386	0.102469		0.0727	0.074899	0.074026	0.081173	0.094058	0.080313	0.060832	0.072397	0.072933	0.073789	0.088354	0.073166	0.075411	0.0775	0.104885	0.072052	0.071274	0.088482	0.089912	0.058499	0.101044	0.095508	0.087727	0.088839	0.078344	0.105715	0.075146	0.076846	0.064809	0.082742	0.079807	0.078012	0.069252	0.070091	0.057378	0.075405	0.07985	0.073294	0.06653	0.068192	0.069115	0.063876
PC5	D31_WW	PC5_D31_WW	0.138377	0.105314	0.129046	0.117619	0.168015	0.106934	0.108651	0.112906	0.118815	0.136617	0.119842	0.100816	0.11499	0.1065	0.128461	0.125847	0.096575	0.108865	0.140142	0.137549	0.113005	0.123258	0.11122	0.149799	0.08834	0.121639	0.146733	0.121304	0.123605	0.110698	0.128997	0.114877	0.108969	0.104529	0.109223	0.109399	0.122488	0.135657	0.106015	0.095464	0.098822	0.103054	0.127178	0.099006	0.10565	0.110042	0.079863
PC6	D31_WW	PC6_D31_WW	0.686592	0.75415	0.728635	0.700688		0.755397	0.752314	0.749564	0.733121	0.673554	0.729064	0.780382	0.742916	0.760542	0.727704	0.706426	0.758157	0.747251	0.699953	0.686955	0.747793	0.738522	0.724421	0.683218	0.801928	0.699686	0.66289	0.720749	0.716122	0.744165	0.678756	0.747604	0.739159	0.766644	0.743602	0.749395	0.724433	0.726587	0.759571	0.792439	0.761792	0.750334	0.729845	0.777303	0.765992	0.761281	0.806112
PAR	D31_WW	PAR_D31_WW	0.359677	0.272875	0.324456	0.308472		0.290716	0.264889	0.258302	0.301891	0.380984	0.306786	0.248928	0.303163	0.268607	0.29221	0.300079	0.284044	0.289579	0.336618	0.343021	0.295781	0.303527	0.2936	0.346541	0.234088	0.312807	0.38243	0.334857	0.326028	0.300085	0.379401	0.256754	0.301395	0.27384	0.297204	0.302044	0.321232	0.314304	0.278257	0.242832	0.280083	0.29757	0.304732	0.252169	0.268039	0.272905	0.225543
PW	D31_WW	PW_D31_WW	590.5	441.5	551	540	436.5	693	538.5	469	536.5	413.5	461.5	557.5	581	448.5	560	447.5	595	550	528.5	437.5	534	524.5	622	428.5	697	525	502	717	536.5	503	495	505.5	602	500.5	671.5	509	539	491.5	483	489	525	493.5	563.5	482.5	465	611.5	694
MPH	D31_WW	MPH_D31_WW	338.5	222.5	294	291	269	365.5	422.5	246.5	276.5	164.5	271	318.5	342.5	297.5	306.5	261	353.5	365.5	457	216	257.5	360.5	371	223		212.5	300	341.5	376.5	334.5	182.5	272	269	443.5	359.5	278	307	344.5	363	360	289	397.5	430	259	194.5	453.5	422
FDNIC	D31_WW	FDNIC_D31_WW	1.24916	1.24891	1.22515	1.21599	1.15378	1.30828	1.28135	1.22766	1.25785	1.15606	1.2264	1.26647	1.30019	1.22652	1.25328	1.20935	1.26236	1.27991	1.23282	1.20265	1.29339	1.2746	1.27583	1.20691	1.36069	1.20374	1.24297	1.27266	1.29806	1.26931	1.18471	1.21585	1.28966	1.29818	1.31945	1.2689	1.26177	1.24864	1.29173	1.28376	1.24333	1.25035	1.27423	1.24695	1.20986	1.2894	1.32858
TPA	D31_WW	TPA_D31_WW	12987	11017	11678	11550	6981	20220.5	18459.5	12128	13517.5	6929.5	11652	15326.5	19005.5	12349	14655	10815.5	14246.5	16568	11537	9930	18146	16527.5	16096	10129.5		10220.5	12533	16799	18288	15238.5	8766.5	11307.5	17881.5	19810	23392	15365	15191	13598.5	13531.5	17282.5	12375	14523.5	18130	13699.5	11390.5	21395	28336
FDIC	D31_WW	FDIC_D31_WW	1.35563	1.41714	1.33309	1.39765	1.3704	1.42135	1.40107	1.46742	1.43406	1.41399	1.47189	1.37477	1.45888	1.48135	1.43229	1.45194	1.36408	1.38725	1.39415	1.46245	1.47841	1.43846	1.38214	1.45406	1.4694	1.40278	1.44475	1.39529	1.39741	1.43235	1.37539	1.40149	1.42022	1.47185	1.45496	1.46851	1.37412	1.40762	1.45798	1.45227	1.35075	1.4232	1.39799	1.49304	1.47889	1.4288	1.47693
PP	D31_WW	PP_D31_WW	4663	3043	3789	3533	3124	5849	5019	3115	4072.5	2634.5	3631	3817.5	5787	3239.5	4197.5	3268	4050.5	4771.5	3913	3411	5341	4990.5	4602	3483.5	8161.5	3197.5	4793	5623	6036	4563	3334.5	2938.5	5352	5443	6674.5	4614	4866	4301.5	3745	4200	3462.5	4306	5263.5	3483	3101	5843	6391
HWR	D31_WW	HWR_D31_WW	0.568317	0.518165	0.533575	0.534393	0.616595	0.527661	0.782351	0.52475	0.52103	0.398801	0.586498	0.572793	0.599506	0.656274	0.54523	0.587857	0.593408	0.664457	0.860731	0.49629	0.483621	0.683909	0.596032	0.512194	0.793867	0.406025	0.59761	0.476594	0.701774	0.690106	0.375773	0.541981	0.447047	0.884125	0.532539	0.553891	0.569581	0.699938	0.750386	0.737392	0.550476	0.818609	0.767398	0.538056	0.415646	0.750138	0.608069
GCV	D31_WW	GCV_D31_WW	46.4036	46.2636	45.8012	46.287	45.9766	46.2571	46.1904	45.8474	46.0374	45.6382	45.694	45.8301	46.0605	45.523	45.729	45.5717	45.6744	45.545	45.5483	45.4997	45.8428	45.9577	45.8139	45.3659		45.8188	45.4787	45.9925	46.0836	45.7345	45.6558	45.566	45.7799	45.67	45.8722	45.6417	45.6468	45.4557	45.4797	45.7999	45.4494	45.6181	45.6887	45.761	45.6947	45.9133	45.902
M_HEX_I	D31_WW	M_HEX_I_D31_WW	0.057451	0.047202	0.052554	0.057654	0.026745	0.0909	0.083342	0.053059	0.061517	0.030208	0.049767	0.063618	0.0862	0.046174	0.063276	0.051861	0.056924	0.068369	0.049064	0.045226	0.077907	0.076319	0.074319	0.046812		0.044573	0.04906	0.077912	0.073316	0.064381	0.038088	0.050888	0.071766	0.084146	0.098259	0.068184	0.061217	0.063567	0.057756	0.085286	0.053797	0.063881	0.07784	0.06101	0.046652	0.092736	0.129177
SE_HEX_I	D31_WW	SE_HEX_I_D31_WW	0.910273	0.805265	0.872284	0.945542	0.588624	1.15573	1.09536	0.861914	0.955563	0.651691	0.832316	0.923602	1.1367	0.739308	0.933056	0.891259	0.8667	0.971948	0.831025	0.823855	1.05014	1.05949	1.05202	0.838043		0.79631	0.797108	1.08888	1.00013	0.937774	0.733187	0.850493	0.976176	1.07587	1.16142	0.999553	0.913921	0.983235	0.897031	1.1635	0.868145	0.96109	1.02741	0.932881	0.77904	1.13805	1.38528
S_HEX_I	D31_WW	S_HEX_I_D31_WW	0.475496	0.446052	0.465893	0.481415	0.369846	0.535863	0.520464	0.462301	0.48863	0.392988	0.454023	0.480137	0.531208	0.423486	0.478477	0.471174	0.464265	0.492599	0.453858	0.450566	0.510557	0.511147	0.511545	0.454053	0.605024	0.443108	0.44355	0.521205	0.499793	0.483171	0.422415	0.459075	0.493795	0.518039	0.535752	0.499283	0.477109	0.49449	0.472272	0.537776	0.464577	0.488306	0.502814	0.482629	0.433195	0.532266	0.580761
MU3_HEX_I	D31_WW	MU3_HEX_I_D31_WW	13.0456	9.52143	11.6131	15.9039	5.04024	21.2267	19.1276	11.2438	14.4836	6.6124	10.4777	12.2248	21.064	7.09157	13.9294	12.8886	10.8855	14.4065	10.5247	11.3096	17.2963	18.4689	18.1971	11.7352		9.8714	8.9183	19.3855	15.1076	13.1016	8.26712	11.0008	13.7169	17.1099	20.4444	15.918	12.5311	16.0869	12.1481	22.6848	11.2862	14.9394	16.2289	13.1326	9.37101	19.1775	30.6401
U_HEX_I	D31_WW	U_HEX_I_D31_WW	0.991142	0.992483	0.992032	0.992121	0.995233	0.986226	0.987423	0.991726	0.99078	0.995268	0.99205	0.989549	0.987051	0.991577	0.990009	0.992619	0.990285	0.988706	0.992128	0.993223	0.987635	0.988735	0.989027	0.993087		0.993025	0.99145	0.988549	0.987537	0.98961	0.994015	0.992285	0.987814	0.986505	0.984077	0.989524	0.989642	0.990726	0.990771	0.98822	0.991557	0.990096	0.987647	0.990657	0.992229	0.985429	0.980725
E_HEX_I	D31_WW	E_HEX_I_D31_WW	0.059362	0.050584	0.053453	0.053339	0.034054	0.088157	0.080368	0.055178	0.06154	0.033646	0.053708	0.067984	0.083969	0.055066	0.066039	0.049995	0.064362	0.073843	0.053528	0.047003	0.0802	0.07338	0.071968	0.047907		0.047468	0.057256	0.075332	0.080932	0.068138	0.041549	0.051632	0.078764	0.085932	0.10012	0.069326	0.068647	0.062318	0.061441	0.076458	0.056481	0.066205	0.079261	0.061557	0.052521	0.091466	0.119346
M_HEX_H	D31_WW	M_HEX_H_D31_WW	0.032892	0.025775	0.029334	0.02839	0.018048	0.047132	0.042716	0.029536	0.033644	0.017543	0.02735	0.038726	0.04641	0.031716	0.033616	0.025981	0.033604	0.041582	0.028338	0.023959	0.045437	0.040507	0.036834	0.025225		0.022239	0.032699	0.041985	0.04627	0.037407	0.020708	0.026763	0.045197	0.049405	0.058246	0.038023	0.037658	0.033894	0.034592	0.042672	0.029537	0.035678	0.04534	0.034304	0.026529	0.053703	0.068282
SE_HEX_H	D31_WW	SE_HEX_H_D31_WW	0.513057	0.436372	0.480342	0.470595	0.383841	0.595824	0.552122	0.475164	0.514348	0.376781	0.451049	0.550298	0.593502	0.496978	0.488746	0.446491	0.502065	0.570587	0.470396	0.433892	0.593151	0.552523	0.530602	0.444566		0.399174	0.520614	0.578861	0.603145	0.537658	0.398666	0.44882	0.597242	0.617216	0.66856	0.540606	0.540425	0.514182	0.526239	0.572866	0.469349	0.522405	0.591276	0.514687	0.439319	0.645336	0.716591
S_HEX_H	D31_WW	S_HEX_H_D31_WW	0.33865	0.303725	0.32448	0.317445	0.276691	0.373067	0.3532	0.322018	0.339649	0.273264	0.310593	0.354961	0.371342	0.330765	0.32615	0.308446	0.334189	0.363001	0.319602	0.302375	0.371311	0.354905	0.346643	0.306868	0.445642	0.284967	0.342371	0.366623	0.37594	0.349569	0.284986	0.308978	0.373545	0.381408	0.399149	0.350306	0.350726	0.339245	0.344438	0.364209	0.319351	0.342848	0.370238	0.339646	0.304051	0.392215	0.41745
MU3_HEX_H	D31_WW	MU3_HEX_H_D31_WW	2.33655	1.54434	1.96194	2.11278	1.34891	3.03673	2.50928	1.86044	2.2805	1.28998	1.68748	2.53866	2.98786	2.10558	2.00013	1.69424	2.09901	2.77781	1.93029	1.68285	3.02081	2.5365	2.48777	1.75382		1.3036	2.46043	2.95633	3.09794	2.44527	1.3778	1.70531	3.07373	3.17084	3.83545	2.4712	2.45641	2.26452	2.43713	2.72788	1.7886	2.27527	3.00694	2.19477	1.5958	3.45095	4.19861
U_HEX_H	D31_WW	U_HEX_H_D31_WW	0.991144	0.992484	0.992035	0.992125	0.995233	0.986231	0.987432	0.991729	0.990784	0.995269	0.992053	0.989555	0.987058	0.99158	0.990012	0.992623	0.990287	0.988711	0.99213	0.993224	0.987642	0.988741	0.989034	0.993089		0.99303	0.991452	0.988552	0.987543	0.989613	0.994017	0.99229	0.987819	0.986513	0.984088	0.989529	0.989646	0.990729	0.990775	0.988227	0.991561	0.990101	0.987653	0.990661	0.992231	0.985438	0.980741
E_HEX_H	D31_WW	E_HEX_H_D31_WW	0.053866	0.046069	0.048461	0.048846	0.031551	0.079788	0.072473	0.050277	0.055217	0.031343	0.048471	0.060692	0.074324	0.050421	0.059073	0.045921	0.057958	0.06621	0.048488	0.043079	0.070995	0.064956	0.066184	0.043212		0.04404	0.052633	0.067899	0.072067	0.061548	0.038237	0.047692	0.070864	0.07624	0.089114	0.06148	0.061184	0.055557	0.055244	0.067675	0.050388	0.058491	0.071206	0.054763	0.047668	0.081382	0.104077
M_HEX_G	D31_WW	M_HEX_G_D31_WW	0.079835	0.06386	0.076018	0.078778	0.038103	0.125889	0.114309	0.075238	0.085739	0.042698	0.068728	0.090871	0.123062	0.063742	0.087545	0.072544	0.077836	0.095816	0.067198	0.061381	0.110181	0.109781	0.101347	0.064843		0.059791	0.067755	0.10822	0.102702	0.090234	0.052905	0.070075	0.103145	0.116504	0.138251	0.096721	0.087268	0.087671	0.079516	0.117788	0.07539	0.089661	0.107996	0.086291	0.068681	0.130356	0.182264
SE_HEX_G	D31_WW	SE_HEX_G_D31_WW	1.27837	1.10103	1.27498	1.29601	0.85536	1.6229	1.52076	1.23718	1.34361	0.932117	1.16514	1.33264	1.64014	1.0326	1.3101	1.25988	1.20199	1.38179	1.15138	1.13015	1.50082	1.53839	1.4494	1.17026		1.0905	1.11379	1.52515	1.41747	1.33037	1.03143	1.18487	1.42257	1.50147	1.65376	1.43251	1.31793	1.36782	1.24848	1.62079	1.23062	1.36193	1.43902	1.33216	1.15929	1.61295	1.97117
S_HEX_G	D31_WW	S_HEX_G_D31_WW	0.560103	0.524026	0.560435	0.557728	0.460473	0.618556	0.600106	0.552418	0.573307	0.480541	0.537863	0.57129	0.620267	0.506366	0.562423	0.55736	0.545848	0.579886	0.535173	0.528997	0.598211	0.602386	0.590579	0.537051	0.685566	0.521297	0.526916	0.603912	0.586082	0.569835	0.506911	0.541381	0.587073	0.600044	0.621485	0.587998	0.568053	0.576134	0.554584	0.618427	0.551577	0.574809	0.585976	0.571198	0.532168	0.617282	0.663432
MU3_HEX_G	D31_WW	MU3_HEX_G_D31_WW	36.6297	24.9318	36.9103	42.1342	15.9135	60.5739	53.0581	34.0305	40.9749	19.7169	29.6374	37.5366	64.4293	19.7007	39.7002	37.1731	30.0495	42.5547	28.6854	29.9646	51.5305	57.2323	48.4047	32.3212		26.6181	24.8757	54.0692	43.828	38.5162	23.618	30.6621	43.5346	47.2187	60.3357	47.8636	38.2614	44.1434	33.5306	62.4078	32.9016	42.9694	45.0067	38.9741	30.6742	55.3737	89.7325
U_HEX_G	D31_WW	U_HEX_G_D31_WW	0.991141	0.992482	0.992032	0.99212	0.995233	0.986225	0.987421	0.991725	0.990779	0.995268	0.99205	0.989549	0.987051	0.991576	0.990008	0.992619	0.990283	0.988706	0.992128	0.993223	0.987634	0.988734	0.989027	0.993087		0.993024	0.99145	0.988548	0.987537	0.989609	0.994015	0.992284	0.987813	0.986503	0.984076	0.989524	0.989641	0.990725	0.99077	0.98822	0.991557	0.990096	0.987645	0.990656	0.992229	0.985427	0.980723
E_HEX_G	D31_WW	E_HEX_G_D31_WW	0.061803	0.052788	0.056021	0.055251	0.035486	0.091335	0.084249	0.057868	0.064147	0.035084	0.056075	0.071202	0.087247	0.057709	0.068642	0.052292	0.066896	0.076702	0.055747	0.048333	0.083554	0.076533	0.074312	0.049382		0.049347	0.059572	0.077927	0.084191	0.071055	0.043351	0.054014	0.082612	0.089521	0.104581	0.072045	0.071536	0.064348	0.063965	0.079671	0.059096	0.068609	0.082657	0.064519	0.054751	0.095689	0.123303
M_HEX_S	D31_WW	M_HEX_S_D31_WW	0.051441	0.041021	0.052669	0.046338	0.028658	0.083017	0.072939	0.053292	0.054909	0.02942	0.046372	0.066045	0.082558	0.046227	0.059253	0.046227	0.054443	0.066045	0.043786	0.037738	0.075479	0.073914	0.067435	0.040416		0.039407	0.047399	0.067781	0.072161	0.06247	0.036181	0.046475	0.077657	0.077646	0.095676	0.064842	0.064244	0.052813	0.051198	0.067924	0.051249	0.059714	0.071649	0.057404	0.057665	0.087747	0.121239
SE_HEX_S	D31_WW	SE_HEX_S_D31_WW	0.807223	0.699226	0.867365	0.749864	0.623262	1.04765	0.948835	0.855769	0.838964	0.632931	0.766231	0.945844	1.06667	0.739124	0.865394	0.785802	0.820738	0.918577	0.731447	0.679361	0.993406	1.01805	0.940276	0.711327		0.700986	0.761457	0.933258	0.959232	0.903402	0.694658	0.774162	1.03909	0.977017	1.11608	0.930879	0.932533	0.807316	0.787095	0.919521	0.821597	0.880185	0.944919	0.871737	0.962798	1.06763	1.27374
S_HEX_S	D31_WW	S_HEX_S_D31_WW	0.446195	0.411333	0.464486	0.423389	0.383562	0.511329	0.485025	0.460945	0.456207	0.386933	0.433225	0.486072	0.514536	0.423955	0.461411	0.439957	0.450771	0.478571	0.422226	0.403774	0.496884	0.503035	0.48327	0.414321	0.581529	0.412105	0.432288	0.48273	0.489591	0.473897	0.409726	0.436045	0.50934	0.49399	0.525819	0.480958	0.482379	0.445976	0.439762	0.479031	0.451031	0.467773	0.484646	0.465612	0.488146	0.516324	0.560196
MU3_HEX_S	D31_WW	MU3_HEX_S_D31_WW	8.79856	6.23137	11.2149	7.9135	5.7047	15.5276	12.0482	10.5368	9.47151	5.86842	7.95592	12.6576	16.9395	6.94625	10.4354	8.62755	8.89642	11.4302	6.98024	6.14324	13.9129	15.5264	12.477	6.85415		6.54573	7.561	11.8098	12.4578	11.4064	6.84396	8.16452	15.8719	12.3502	17.6158	12.4226	12.396	8.64586	8.12544	11.11	9.32692	10.606	11.9546	10.5756	16.297	15.5473	22.6006
U_HEX_S	D31_WW	U_HEX_S_D31_WW	0.991142	0.992483	0.992032	0.992123	0.995233	0.986226	0.987423	0.991726	0.990781	0.995268	0.99205	0.98955	0.987052	0.991577	0.990009	0.992619	0.990285	0.988707	0.992128	0.993223	0.987636	0.988735	0.98903	0.993088		0.993025	0.99145	0.988549	0.987537	0.98961	0.994015	0.992285	0.987814	0.986506	0.984078	0.989525	0.989642	0.990726	0.990771	0.988221	0.991558	0.990096	0.987648	0.990657	0.992229	0.985429	0.980727
E_HEX_S	D31_WW	E_HEX_S_D31_WW	0.057875	0.04998	0.052688	0.05176	0.033769	0.087021	0.07876	0.054214	0.05976	0.033413	0.052699	0.066866	0.081911	0.054781	0.06443	0.048937	0.06318	0.072035	0.052311	0.045833	0.078118	0.071814	0.070068	0.046228		0.04705	0.056504	0.072979	0.078971	0.067128	0.040961	0.05103	0.077628	0.083524	0.098544	0.067604	0.066857	0.060353	0.060344	0.074425	0.055357	0.063819	0.077544	0.060681	0.052424	0.090188	0.115099
T1	D31_WW	T1_D31_WW	0.134229	0.102915	0.122472	0.113701	0.178443	0.120541	0.112293	0.103051	0.104311	0.174309	0.116141	0.100016	0.105316	0.142562	0.130417	0.085404	0.130159	0.116465	0.13724	0.140163	0.106307	0.113931	0.112183	0.110722	0.104016	0.118238	0.123716	0.106751	0.141109	0.109379	0.090069	0.097298	0.121109	0.122144	0.135689	0.124387	0.149486	0.09846	0.130993	0.079876	0.109634	0.126353	0.132709	0.100771	0.153025	0.115561	0.094746
T2	D31_WW	T2_D31_WW	0.576335	0.650451	0.586569	0.533569	0.558334	0.590317	0.621221	0.606332	0.612815	0.547251	0.592462	0.644267	0.603463	0.681578	0.599428	0.551654	0.635471	0.620108	0.604368	0.523907	0.625568	0.60397	0.544366	0.551418	0.64003	0.573997	0.569803	0.553502	0.621997	0.603151	0.57802	0.605265	0.627528	0.635412	0.627099	0.613	0.636271	0.589326	0.633233	0.624209	0.630518	0.607573	0.635055	0.653965	0.627864	0.64505	0.629406
T3	D31_WW	T3_D31_WW	12.5213	8.57961	13.7864	14.8338	13.8588	9.18123	9.88186	10.2854	11.4146	15.2577	10.6826	9.41882	11.1606	8.14861	9.36171	14.048	8.67027	8.66351	11.6196	11.9333	9.89217	12.1086	10.6219	12.8031	8.97695	10.1209	11.9656	12.5583	10.0468	10.1124	11.5811	10.5895	9.81296	10.2443	9.80448	10.7673	9.67399	12.0637	9.33999	9.6532	10.6074	10.2649	9.38975	9.51051	9.05096	10.6877	8.14166
T5	D31_WW	T5_D31_WW	0.087312	0.103627	0.097456	0.084001	0.080232	0.081271	0.090762	0.092634	0.086427	0.089549	0.08774	0.102459	0.080219	0.1154	0.082423	0.091278	0.09459	0.083762	0.087587	0.077883	0.087087	0.089131	0.082433	0.080808	0.080128	0.095978	0.098822	0.080179	0.083324	0.092797	0.091683	0.10212	0.083392	0.099886	0.082709	0.080047	0.083507	0.084399	0.090638	0.088764	0.094767	0.079221	0.096293	0.097486	0.08807	0.104858	0.082248
T6	D31_WW	T6_D31_WW	0.312187	0.391946	0.321628	0.270573	0.29279	0.323047	0.35783	0.342719	0.348689	0.282872	0.327085	0.384635	0.338498	0.430319	0.333436	0.286822	0.374224	0.356065	0.340373	0.260312	0.363066	0.339035	0.277722	0.284689	0.37964	0.307379	0.30555	0.286322	0.358645	0.338178	0.313527	0.3411	0.36525	0.374155	0.367417	0.348676	0.375066	0.322617	0.371556	0.361343	0.368663	0.342518	0.3748	0.396327	0.365409	0.385868	0.366697
T7	D31_WW	T7_D31_WW	8.86455	8.67785	9.49229	9.48896	7.85891	7.96924	8.7702	8.95749	8.96038	8.83385	8.52623	8.54841	9.11014	7.85678	7.96898	9.61957	7.86955	7.79024	8.52806	7.86025	8.6719	9.18579	8.21579	8.63946	8.63321	7.95003	7.94518	8.57708	8.01853	8.25617	8.74326	8.84114	8.40308	8.5144	8.37164	8.63273	8.33961	8.67528	8.34776	9.43979	8.96824	8.54781	8.65978	9.26641	8.4084	8.86376	8.32312
T8	D31_WW	T8_D31_WW	2.4897	2.10592	2.57818	2.7059	2.59015	2.03693	2.19608	2.27714	2.30661	2.74923	2.3269	2.14027	2.29345	2.03195	2.1109	2.64304	2.08224	2.02101	2.37887	2.36222	2.19191	2.3618	2.2727	2.4559	2.0122	2.22267	2.47403	2.41112	2.1869	2.21906	2.42119	2.27846	2.20637	2.21755	2.16496	2.21924	2.17982	2.32485	2.13222	2.1347	2.26971	2.21369	2.19204	2.15226	2.10842	2.24053	1.91135
T9	D31_WW	T9_D31_WW	2.45716	2.37419	2.42388	2.41317	2.48449	2.32941	2.39691	2.40339	2.43472	2.43755	2.44437	2.36995	2.46939	2.28852	2.39084	2.40111	2.39414	2.38142	2.47607	2.33967	2.46096	2.41139	2.31874	2.40372	2.40216	2.30223	2.39646	2.39297	2.44659	2.37383	2.42533	2.32577	2.48377	2.38304	2.4578	2.44247	2.49571	2.39101	2.41174	2.39448	2.44666	2.46082	2.4296	2.40697	2.42581	2.36542	2.3389
T10	D31_WW	T10_D31_WW	1.61214	1.39497	1.63011	1.71853	1.66122	1.40413	1.45698	1.50718	1.498	1.72449	1.54246	1.40562	1.50362	1.32424	1.43748	1.69077	1.39582	1.37555	1.54344	1.59744	1.44645	1.52416	1.55491	1.61258	1.34044	1.51173	1.61946	1.58922	1.44555	1.48191	1.5912	1.50499	1.4561	1.44694	1.42602	1.4594	1.43481	1.51836	1.41504	1.41836	1.4779	1.4734	1.44558	1.4028	1.41059	1.44058	1.30683
T11	D31_WW	T11_D31_WW	3.92238	3.70853	3.93257	3.97572	3.94913	3.57959	3.75864	3.80434	3.82248	3.95612	3.88103	3.68057	3.8342	3.53303	3.68229	3.95986	3.69168	3.62357	3.91199	3.75165	3.8032	3.80095	3.72468	3.86521	3.62329	3.68392	3.88372	3.81307	3.75245	3.74228	3.88354	3.71489	3.82779	3.74048	3.75589	3.76211	3.82324	3.77652	3.71783	3.70167	3.83746	3.80824	3.77882	3.72472	3.69051	3.71244	3.51598
T12	D31_WW	T12_D31_WW	53.3118	53.4617	60.9799	59.7644	40.4825	47.9151	55.9608	56.6327	58.1547	48.22	50.4106	52.4259	62.6791	41.7358	46.2263	63.291	43.8896	45.8996	49.9134	42.5768	55.9655	61.5124	47.5573	52.7032	57.5773	44.8417	41.1501	52.5083	46.8553	48.028	53.5202	54.3662	51.0666	50.6171	51.064	55.5906	50.9298	55.3901	49.9393	68.1782	57.0252	53.6389	52.8829	62.4489	50.342	55.5662	54.6155
T13	D31_WW	T13_D31_WW	0.074211	0.059636	0.066894	0.058148	0.100457	0.062287	0.063999	0.06052	0.064577	0.073123	0.069182	0.066974	0.068628	0.070294	0.068164	0.062132	0.070983	0.073904	0.080602	0.073813	0.074669	0.066567	0.061576	0.069807	0.057737	0.070408	0.095944	0.071323	0.084513	0.070581	0.07401	0.059231	0.077751	0.068895	0.072137	0.069899	0.081898	0.069982	0.072278	0.054505	0.064373	0.070523	0.069804	0.055829	0.061332	0.068027	0.054573
T15	D31_WW	T15_D31_WW	2.65313	2.25351	2.82264	2.81896	2.78253	2.27788	2.40285	2.42491	2.58501	2.89786	2.44968	2.36775	2.53801	2.2347	2.30969	2.78355	2.25187	2.2406	2.59256	2.52273	2.40182	2.66187	2.37856	2.65934	2.31555	2.36556	2.58087	2.6376	2.42103	2.40023	2.53577	2.47204	2.39517	2.46828	2.37565	2.51425	2.39346	2.64586	2.34363	2.37823	2.51921	2.43616	2.33965	2.40139	2.28524	2.54657	2.18846
Elongation	D31_WW	Elongation_D31_WW	3.43359	2.77492	4.33485	3.28699	3.47839	3.32109	2.82673	3.00447	3.63395	3.95895	3.10572	3.63266	2.52286	2.91102	3.11496	2.50245	3.60858	2.79506		2.97251	2.72342	2.37452	3.13108	3.42632	2.22948	3.95765	2.5522	3.58785	2.29545	2.44019	4.10192	3.82575	3.2343	2.22684	2.94972	3.14621	2.88061	2.93613	2.37178	2.54649	3.52268	2.49777	2.67944	3.7019		2.72502	2.69934
Heywood	D31_WW	Heywood_D31_WW	6.81189	4.50564	5.69935	6.31489	6.14135	6.73987	6.56547	5.47862	5.89149	5.45067	5.11575	5.24351	6.87134	5.0074	6.02628	6.06566	5.95709	6.21075	4.45423	5.79048	6.09481	6.29484	6.47925	5.90763	7.16361	6.0543	7.1703	7.28655	7.37792	5.79855	6.04503	5.24305	5.65652	6.32616	6.66042	5.76812	6.47182	5.97018	5.48153	5.34026	5.34054	6.03148	6.67183	4.76448	4.78666	6.52765	6.31313
Type	D31_WW	Type_D31_WW	0.111273	0.203693	0.124475	0.112616	0.087704	0.141777	0.142541	0.17373	0.183045	0.146139	0.149695	0.143514	0.130751	0.176756	0.150883	0.133284	0.115672	0.15449	0.125231	0.145294	0.190153	0.151212	0.100941	0.17168	0.158523	0.142572	0.124012	0.091494	0.139504	0.176124	0.167158	0.134412	0.170656	0.177732	0.154114	0.187382	0.146178	0.127704	0.119391	0.135065	0.135755	0.137283	0.121587	0.164516	0.207232	0.141355	0.181173
GPAR	D31_DS	GPAR_D31_DS	0.993073	1	1	1	1	0.961149	0.982163	1	1	1	0.991119	1	1	1	0.958076	1	1	1	0.990042	0.953729	1	1	1	1	1	0.945215	1	1	1	1	1	0.978457	1	1	1	1	1	1	1	1	1	1	1	1	1	1	1
PC1	D31_DS	PC1_D31_DS	0.006676	0.005422	0.007378	0.006765	0.009532	0.006459	0.006136	0.006801	0.007898	0.005573	0.007591	0.005534	0.006166	0.00594	0.006862	0.007016	0.00743	0.007437	0.007787	0.007784	0.007416	0.006709	0.006587	0.006815	0.006289	0.00586	0.007219	0.007182	0.006516	0.006886	0.008564	0.005243	0.005771	0.007779	0.006901	0.005529	0.00765	0.007222	0.005768	0.004755	0.005085	0.006459	0.007926	0.00562	0.006381	0.006127	0.008348
PC3	D31_DS	PC3_D31_DS	0.053833	0.043305	0.046722	0.05105	0.053902	0.045611	0.039304	0.048236	0.043104	0.040877	0.039128	0.03892	0.044257	0.037713	0.049035	0.048537	0.050774	0.047598	0.045577	0.070004	0.038631	0.0461	0.04859	0.04997	0.043987	0.041448	0.051157	0.048483	0.045131	0.048167	0.047436	0.045007	0.042869	0.050161	0.047405	0.042201	0.045479	0.046801	0.042339	0.030149	0.03978	0.048636	0.046086	0.045464	0.04072	0.039348	0.052484
PC4	D31_DS	PC4_D31_DS	0.077706	0.069217	0.068156	0.070798	0.095829	0.077423	0.082586	0.06848	0.0825	0.062567	0.094193	0.057492	0.071326	0.048703	0.069044	0.080737	0.074121	0.073626	0.080808	0.107077	0.060264	0.06767	0.07756	0.083669	0.066718	0.060695	0.07698	0.068628	0.06931	0.066611	0.069781	0.072433	0.068215	0.07598	0.067091	0.063395	0.082359	0.07432	0.064772	0.050977	0.061879	0.070029	0.073801	0.064475	0.067893	0.063936	0.088936
PC5	D31_DS	PC5_D31_DS	0.116413	0.101699	0.11687	0.112454	0.147705	0.095774	0.099579	0.121493	0.116162	0.09068	0.101522	0.088133	0.093418	0.090615	0.105748	0.115627	0.103517	0.116075	0.110154	0.15394	0.104936	0.104183	0.105297	0.10804	0.104907	0.109995	0.108306	0.116231	0.101095	0.118151	0.108874	0.092148	0.087559	0.117253	0.101174	0.088202	0.097991	0.104958	0.102149	0.074677	0.104369	0.102058	0.105577	0.105861	0.098206	0.092708	0.119603
PC6	D31_DS	PC6_D31_DS	0.734217	0.77063	0.750637	0.748567	0.678443	0.764537	0.762651	0.740218	0.738971	0.789161	0.745154	0.801632	0.773042	0.807344	0.759387	0.733125	0.753146	0.742806	0.744284	0.64606	0.777595	0.764004	0.751263	0.737767	0.767216	0.772067	0.742975	0.746705	0.767931	0.746494	0.75402	0.774307	0.783654	0.735649	0.766049	0.792629	0.755175	0.753512	0.77604	0.83033	0.778757	0.76162	0.754271	0.767448	0.77757	0.785905	0.716299
PAR	D31_DS	PAR_D31_DS	0.281606	0.253043	0.286523	0.288285	0.372619	0.254134	0.250231	0.300525	0.299633	0.256555	0.271123	0.235951	0.277518	0.226345	0.255945	0.314794	0.291311	0.301036	0.279056	0.343718	0.264524	0.287562	0.284473	0.313294	0.27234	0.216417	0.3007	0.304315	0.275664	0.287458	0.289679	0.238269	0.26084	0.314895	0.280212	0.246087	0.29936	0.294185	0.2587	0.196651	0.253824	0.287333	0.298791	0.264973	0.260827	0.264883	0.33285
PW	D31_DS	PW_D31_DS	590.5	514.5	603	649	581	687.5	672.5	514	504	530	380.5	542	650.5	423.5	568	504	590.5	586	557	406.5	537	622.5	702	505.5	589.5	562	631.5	828	552	533.5	554.5	533.5	596	531.5	573	533.5	496	530	467.5	693	534.5	552.5	561	521	532	587	430
MPH	D31_DS	MPH_D31_DS	396	373	338.5	457	374.5	362.5	449.5	254.5	412	359.5	217	345.5	379	339.5	351	283	440.5	400	461	213	271.5	401.5	358.5	226.5	471.5	260.5	389.5	445.5	392.5	331.5	258.5	291.5	244.5	425.5	337.5	368.5	311	419.5	410	482	368	463.5	389.5	332	233.5	553.5	302
FDNIC	D31_DS	FDNIC_D31_DS	1.26618	1.3265	1.28028	1.29389	1.25659	1.30223	1.27456	1.24233	1.26621	1.29278	1.20967	1.2946	1.34014	1.27318	1.26932	1.27262	1.29826	1.2693	1.22826	1.16842	1.30414	1.31496	1.29129	1.25077	1.29875	1.24733	1.30889	1.29707	1.2979	1.2625	1.26031	1.2439	1.28998	1.29924	1.31361	1.3396	1.25567	1.25701	1.25941	1.34011	1.27581	1.27673	1.29488	1.27463	1.26194	1.31363	1.2609
TPA	D31_DS	TPA_D31_DS	15916.5	18161	17121.5	20531.5	13717	20547.5	18709	12997	17690.5	18744.5	8805	18425.5	25851.5	16547.5	15897	12838	20096.5	17069	13604	8147	19688	23623	18327	14118	21976	13976	21438.5	21942.5	18391.5	15131	14435.5	13351.5	17911	19736	21440.5	24438	14479.5	16209	15562.5	29424	16529.5	18531.5	17873	17126	15019	23970.5	11733.5
FDIC	D31_DS	FDIC_D31_DS	1.38225	1.46854	1.39525	1.41974	1.36208	1.42497	1.39912	1.44822	1.46351	1.46521	1.45932	1.41366	1.45544	1.51627	1.38423	1.41897	1.46432	1.39332	1.3634	1.4244	1.43	1.43721	1.41667	1.44202	1.41177	1.37633	1.42257	1.41837	1.405	1.43134	1.38471	1.35084	1.4183	1.41917	1.47909	1.51568	1.42118	1.38425	1.48995	1.48222	1.3858	1.405	1.40111	1.43121	1.39418	1.41716	1.43688
PP	D31_DS	PP_D31_DS	4316.5	4564.5	4907	5913	5119.5	5126.5	4632	3918	5199.5	4837.5	2395.5	4339.5	7187.5	3738	4107.5	4030	5868.5	5143	3750.5	2790.5	5172	6710	5214	4134	5869.5	3027	6355.5	6640	5063.5	4405	4176	3181	4691.5	6209	5972	6047	4267	4770.5	4041.5	5744.5	4196	5322	5358.5	4548.5	3920	6342	3903
HWR	D31_DS	HWR_D31_DS	0.670644	0.728688	0.561544	0.703954	0.647987	0.526345	0.668493	0.49526	0.828575	0.688067	0.565541	0.638921	0.583384	0.80405	0.620044	0.565621	0.770699	0.682155	0.826401	0.523664	0.50675	0.639261	0.5109	0.43773	0.800623	0.4635	0.615327	0.537867	0.710998	0.623186	0.466297	0.546396	0.414633	0.802122	0.592193	0.692797	0.627628	0.791521	0.875175	0.696644	0.688945	0.838363	0.695499	0.63312	0.438606	0.943487	0.702312
GCV	D31_DS	GCV_D31_DS	46.2645	46.0402	46.1781	46.2214	45.7659	46.2224	46.3382	45.8305	46.2855	46.2663	46.0599	45.998	46.4054	45.8495	45.7633	45.757	46.1312	45.7945	45.6744	45.4884	45.9541	46.1536	45.599	46.1854	46.2962	46.0775	46.1311	46.2707	45.9858	45.6589	45.2753	45.7541	46.2005	46.2799	46.3802	46.2858	46.0369	45.7625	46.0887		46.4389	46.0739	46.1609	45.8744	46.7519	46.8044	46.2123
M_HEX_I	D31_DS	M_HEX_I_D31_DS	0.074069	0.07761	0.075682	0.097182	0.05374	0.097921	0.094699	0.056379	0.082805	0.089872	0.03732	0.074664	0.118377	0.065262	0.06996	0.060532	0.078006	0.071564	0.060972	0.037107	0.087629	0.104231	0.084666	0.06977	0.092665	0.068604	0.09124	0.101557	0.082849	0.065822	0.063024	0.06116	0.076774	0.088224	0.092549	0.108408	0.061897	0.075326	0.069146	0.143234	0.073612	0.084574	0.07872	0.071461	0.057509	0.096291	0.054089
SE_HEX_I	D31_DS	SE_HEX_I_D31_DS	1.0385	1.0297	1.0392	1.22783	0.841584	1.22045	1.23339	0.897004	1.11315	1.18989	0.711926	0.983487	1.33726	0.906058	0.995437	0.955764	0.995191	1.00284	0.931955	0.747373	1.12762	1.22138	1.13329	1.03269	1.11404	1.03367	1.13523	1.25352	1.10436	0.962079	0.951976	0.938958	1.03226	1.13814	1.15783	1.24565	0.928578	1.07257	1.00242	1.492	1.02716	1.12931	1.06563	0.978702	0.856467	1.12004	0.898005
S_HEX_I	D31_DS	S_HEX_I_D31_DS	0.50794	0.505814	0.509488	0.551124	0.456953	0.548496	0.551995	0.472842	0.52462	0.543242	0.415801	0.495452	0.572135	0.475231	0.498857	0.48786	0.497594	0.500688	0.481824	0.427709	0.529578	0.548351	0.531216	0.498942	0.524255	0.508277	0.53034	0.554997	0.524304	0.489499	0.487632	0.484256	0.507868	0.531656	0.535531	0.553921	0.480866	0.516991	0.500201	0.598428	0.506687	0.530107	0.515663	0.493121	0.460575	0.528309	0.473131
MU3_HEX_I	D31_DS	MU3_HEX_I_D31_DS	16.9972	15.9095	16.3779	25.0602	10.2215	24.5495	25.8262	12.3618	20.4031	23.8258	7.40211	13.4154	28.936	10.9697	15.1038	14.8023	14.0087	15.4642	13.2858	9.18275	19.7887	23.2245	20.9654	20.029	18.5179	17.8309	20.1916	26.8835	19.2362	14.1257	13.9777	13.3705	15.6767	20.7461	21.4632	23.8871	12.9544	19.0841	15.6874		16.0555	20.8126	17.5497	14.1241	10.4144	17.5264	12.8253
U_HEX_I	D31_DS	U_HEX_I_D31_DS	0.98915	0.987623	0.988331	0.986013	0.990645	0.986004	0.987251	0.991135	0.987947	0.987227	0.993989	0.987445	0.982407	0.988721	0.989162	0.991243	0.98631	0.988365	0.990722	0.994438	0.986587	0.98392	0.98751	0.990375	0.985036	0.990468	0.985399	0.985056	0.987467	0.989685	0.990155	0.990893	0.987794	0.986554	0.985401	0.983366	0.990126	0.98895	0.98939	0.979993	0.988732	0.987372	0.987819	0.988329	0.989758	0.983683	0.991995
E_HEX_I	D31_DS	E_HEX_I_D31_DS	0.07014	0.079219	0.075397	0.090205	0.062238	0.089065	0.081574	0.059368	0.077935	0.083089	0.04134	0.079597	0.110294	0.071831	0.070533	0.058499	0.087003	0.076301	0.061152	0.039093	0.085904	0.101007	0.081318	0.064347	0.094039	0.062814	0.093563	0.096275	0.080665	0.067516	0.065378	0.059311	0.077938	0.086732	0.093404	0.103997	0.065008	0.072926	0.069279	0.12233	0.07326	0.082373	0.078922	0.075109	0.067391	0.101053	0.054251
M_HEX_H	D31_DS	M_HEX_H_D31_DS	0.038873	0.042491	0.042866	0.051255	0.036229	0.045284	0.043624	0.032503	0.043875	0.045458	0.01909	0.046126	0.062597	0.041618	0.034255	0.031443	0.047206	0.04204	0.031086	0.018785	0.048771	0.057713	0.043134	0.035578	0.054446	0.029555	0.054936	0.054379	0.046192	0.037326	0.034424	0.031418	0.045139	0.049146	0.053858	0.061184	0.035431	0.039934	0.03919	0.073745	0.040355	0.045063	0.044318	0.042992	0.035347	0.059535	0.028524
SE_HEX_H	D31_DS	SE_HEX_H_D31_DS	0.546016	0.559252	0.581627	0.638424	0.551257	0.566384	0.566248	0.504431	0.571933	0.587438	0.364571	0.597789	0.687294	0.566411	0.484355	0.493297	0.592448	0.571142	0.477434	0.375276	0.612475	0.659589	0.573189	0.523208	0.643379	0.453253	0.664451	0.654065	0.601768	0.532666	0.510679	0.485348	0.593341	0.619783	0.644515	0.687495	0.517686	0.555333	0.553458	0.751626	0.552082	0.582558	0.584622	0.573563	0.509249	0.673793	0.469754
S_HEX_H	D31_DS	S_HEX_H_D31_DS	0.352842	0.35866	0.367509	0.389613	0.355127	0.361585	0.361531	0.335144	0.360496	0.369915	0.267046	0.374091	0.40725	0.361573	0.325853	0.330341	0.371788	0.363514	0.323148	0.272855	0.379648	0.396526	0.364335	0.340523	0.390661	0.311856	0.398986	0.395396	0.375687	0.346359	0.338044	0.326534	0.371786	0.382633	0.39017	0.407065	0.340861	0.357032	0.356222	0.42816	0.355684	0.367806	0.368647	0.363061	0.337382	0.402546	0.319572
MU3_HEX_H	D31_DS	MU3_HEX_H_D31_DS	2.52566	2.52035	2.93367	3.58285	2.80186	2.52195	2.55793	2.16494	2.8563	2.85642	1.03205	2.97894	3.86595	2.62004	1.79968	2.0657	2.89427	2.76242	1.83569	1.17461	3.12458	3.61886	2.82574	2.49203	3.43347	1.60055	3.86038	3.70175	3.06921	2.40637	2.18176	1.94189	3.0014	3.25998	3.59907	3.94734	2.18967	2.58739	2.58032	4.71622	2.47159	2.77317	2.86729	2.79701	2.06305	3.68228	1.87965
U_HEX_H	D31_DS	U_HEX_H_D31_DS	0.989156	0.987629	0.988335	0.98602	0.990646	0.986012	0.987259	0.991137	0.987955	0.987233	0.993993	0.987452	0.98242	0.988726	0.989165	0.991246	0.986316	0.98837	0.990733	0.99444	0.986595	0.983932	0.987515	0.990379	0.985046	0.990472	0.985406	0.985064	0.987474	0.989689	0.990159	0.990902	0.987801	0.98656	0.98541	0.98338	0.990131	0.988954	0.989394	0.980014	0.988738	0.987379	0.987826	0.988336	0.989763	0.983694	0.991996
E_HEX_H	D31_DS	E_HEX_H_D31_DS	0.063217	0.07119	0.068451	0.080602	0.057462	0.0801	0.073153	0.053497	0.068795	0.073349	0.037991	0.071031	0.096627	0.064299	0.063845	0.052512	0.078568	0.068048	0.056005	0.036116	0.075901	0.088684	0.072933	0.057298	0.083256	0.058036	0.083827	0.08538	0.071794	0.060491	0.058463	0.054557	0.069878	0.077266	0.082379	0.091049	0.057594	0.064652	0.061742	0.106603	0.064412	0.071715	0.069968	0.066407	0.059723	0.089155	0.049356
M_HEX_G	D31_DS	M_HEX_G_D31_DS	0.103777	0.104991	0.107783	0.135649	0.07521	0.136235	0.131439	0.080483	0.114865	0.127709	0.050743	0.105373	0.169793	0.090999	0.09551	0.084818	0.106282	0.100418	0.082947	0.050773	0.123295	0.150278	0.117788	0.095866	0.131222	0.091282	0.124689	0.141865	0.116775	0.092805	0.087543	0.084133	0.110432	0.123166	0.13022	0.152356	0.087961	0.103574	0.094453	0.197548	0.103065	0.118237	0.110998	0.100633	0.0863	0.135734	0.075644
SE_HEX_G	D31_DS	SE_HEX_G_D31_DS	1.4689	1.40898	1.49326	1.72763	1.19144	1.72213	1.72934	1.29541	1.55424	1.70375	0.980868	1.39892	1.9411	1.27404	1.37743	1.35107	1.37542	1.42579	1.2832	1.0394	1.60223	1.77722	1.59439	1.42666	1.5937	1.39884	1.5677	1.76675	1.57005	1.3713	1.33559	1.30614	1.50093	1.6034	1.64918	1.76788	1.33213	1.48649	1.38208	2.06596	1.44853	1.59195	1.51358	1.39005	1.29698	1.59353	1.26972
S_HEX_G	D31_DS	S_HEX_G_D31_DS	0.593533	0.583605	0.598723	0.633366	0.54364	0.631628	0.633407	0.564321	0.606157	0.629943	0.495111	0.582677	0.65995	0.560112	0.579369	0.573731	0.577533	0.587719	0.561523	0.509656	0.61536	0.638522	0.614503	0.577485	0.611308	0.58313	0.609171	0.637128	0.610416	0.577281	0.57178	0.566368	0.600105	0.615027	0.621314	0.638025	0.570555	0.597387	0.579861	0.673351	0.591564	0.613916	0.601883	0.580187	0.563936	0.614424	0.559416
MU3_HEX_G	D31_DS	MU3_HEX_G_D31_DS	48.6685	41.5535	49.4164	70.7184	29.5649	70.6499	72.2957	38.0401	56.1028	70.8448	19.9309	39.2629	90.4811	31.0474	41.282	42.471	38.3326	45.5497	35.4381	25.4953	57.7745	72.3727	59.7288	53.2751	55.443	45.7982	54.0947	76.3636	55.9528	41.7861	39.2633	36.791	49.1417	59.0582	63.4355	69.5028	38.7775	51.2982	41.8287	98.2032	45.7174	59.0573	50.8004	40.7459	36.3401	51.3936	37.0303
U_HEX_G	D31_DS	U_HEX_G_D31_DS	0.989148	0.987622	0.988329	0.986013	0.990644	0.986003	0.987251	0.991134	0.987947	0.987227	0.993989	0.987443	0.982406	0.988719	0.989162	0.991242	0.986309	0.988364	0.990721	0.994437	0.986586	0.983918	0.98751	0.990374	0.985035	0.990468	0.985398	0.985056	0.987466	0.989684	0.990155	0.990893	0.987793	0.986553	0.9854	0.983364	0.990126	0.988949	0.989389	0.979991	0.988731	0.987372	0.987818	0.988328	0.989758	0.98368	0.991993
E_HEX_G	D31_DS	E_HEX_G_D31_DS	0.073273	0.082696	0.078912	0.093426	0.06473	0.092486	0.084918	0.062034	0.080827	0.086115	0.043245	0.083308	0.114568	0.075137	0.073688	0.060981	0.090839	0.079311	0.064031	0.040633	0.089804	0.105622	0.084363	0.066201	0.098471	0.065338	0.097025	0.099181	0.084088	0.070651	0.068081	0.062209	0.081931	0.090035	0.097241	0.108875	0.067887	0.075336	0.072074	0.127142	0.076199	0.085154	0.082201	0.078274	0.070318	0.105784	0.056524
M_HEX_S	D31_DS	M_HEX_S_D31_DS	0.067347	0.067495	0.07463	0.084399	0.053836	0.089192	0.07793	0.0559	0.071001	0.081815	0.035612	0.077171	0.114458	0.065525	0.065129	0.053594	0.075495	0.069427	0.053664	0.032439	0.081365	0.106612	0.076276	0.054652	0.09233	0.054782	0.078448	0.089136	0.075943	0.063029	0.058407	0.054441	0.078673	0.079568	0.086717	0.100298	0.061672	0.062605	0.057346	0.115696	0.06827	0.075427	0.074687	0.070691	0.077115	0.098577	0.049027
SE_HEX_S	D31_DS	SE_HEX_S_D31_DS	0.938398	0.892682	1.0125	1.04821	0.828485	1.10504	1.0076	0.875522	0.933202	1.05936	0.671898	1.00563	1.26998	0.902077	0.916062	0.840254	0.954314	0.952256	0.812787	0.644093	1.02852	1.23039	1.00386	0.801392	1.09995	0.827035	0.964786	1.07574	0.996077	0.905511	0.867631	0.832886	1.04716	1.00859	1.05138	1.13826	0.909997	0.876821	0.823017	1.18836	0.9412	0.982734	0.993821	0.954943	1.12536	1.13181	0.809427
S_HEX_S	D31_DS	S_HEX_S_D31_DS	0.483435	0.471649	0.502635	0.511767	0.45289	0.524436	0.501789	0.466604	0.479651	0.514055	0.40182	0.501283	0.559288	0.4742	0.478081	0.456588	0.487799	0.487731	0.44812	0.391581	0.506788	0.55092	0.500951	0.438974	0.522008	0.452646	0.490577	0.517744	0.499011	0.47326	0.464507	0.454371	0.511296	0.501944	0.510306	0.532212	0.475952	0.467166	0.451393	0.540538	0.484704	0.49539	0.497976	0.487333	0.529489	0.530873	0.44716
MU3_HEX_S	D31_DS	MU3_HEX_S_D31_DS	12.0967	9.97995	14.8306	14.9498	9.36564	17.7156	13.8358	11.0741	11.7324	16.1609	5.99897	13.8528	23.9411	10.5716	11.3522	9.7482	11.7918	12.4871	8.54478	5.66634	14.4705	22.7072	13.9673	8.86171	17.0785	9.04076	11.9165	15.9707	13.546	11.5459	10.2361	9.26087	16.0928	13.7127	15.4043	17.5788	11.712	9.97274	8.55411	18.8598	12.072	12.9663	13.7835	12.5572	21.7951	17.401	9.26699
U_HEX_S	D31_DS	U_HEX_S_D31_DS	0.989151	0.987624	0.988331	0.986015	0.990645	0.986004	0.987254	0.991135	0.987949	0.987228	0.99399	0.987445	0.982408	0.988721	0.989162	0.991243	0.986311	0.988366	0.990722	0.994438	0.986589	0.98392	0.987511	0.990376	0.985038	0.990469	0.9854	0.985057	0.987468	0.989685	0.990156	0.990894	0.987795	0.986555	0.985402	0.983367	0.990126	0.98895	0.98939	0.979996	0.988733	0.987373	0.98782	0.988329	0.989759	0.983683	0.991995
E_HEX_S	D31_DS	E_HEX_S_D31_DS	0.068008	0.077471	0.07416	0.086373	0.061417	0.087562	0.079385	0.058159	0.074807	0.080178	0.040566	0.078547	0.107787	0.071046	0.069116	0.057165	0.085402	0.074085	0.059599	0.03842	0.083451	0.098998	0.078655	0.061939	0.092313	0.061877	0.090775	0.092755	0.078477	0.06599	0.063667	0.058822	0.077271	0.083976	0.090376	0.101137	0.063561	0.070383	0.068003	0.119025	0.071429	0.078822	0.07678	0.073628	0.067087	0.099466	0.053221
T1	D31_DS	T1_D31_DS	0.098408	0.114605	0.122087	0.111713	0.172413	0.103135	0.079903	0.123374	0.094629	0.124393	0.129532	0.128471	0.104549	0.118664	0.109474	0.095583	0.133441	0.124765	0.12016	0.119095	0.112943	0.124316	0.10218	0.112158	0.119045	0.081722	0.128474	0.117017	0.116615	0.108666	0.10347	0.083896	0.110204	0.123076	0.116522	0.103579	0.122084	0.10369	0.116132	0.083026	0.099985	0.109895	0.123846	0.101945	0.149837	0.13775	0.120456
T2	D31_DS	T2_D31_DS	0.5878	0.662747	0.606571	0.588799	0.595797	0.57793	0.60281	0.616369	0.593736	0.608115	0.619564	0.667098	0.588437	0.6967	0.594943	0.577443	0.656193	0.609206	0.601511		0.645729	0.621853	0.60288	0.577383	0.648753	0.572072	0.626132	0.588833	0.650059	0.618777	0.645905	0.613887	0.647952	0.595539	0.63417	0.667182	0.641143	0.590726	0.656104	0.666625	0.636861	0.607849	0.627296	0.648778	0.659891	0.666821	0.584705
T3	D31_DS	T3_D31_DS	12.8092	8.04696	11.5019	10.8297	11.6307	10.3565	10.6996	11.3424	12.838	10.5304	10.0562	8.9932	9.80541	7.59434	10.5156	12.7889	7.82613	9.00961	12.5996	12.6334	9.66271	11.0669	9.34279	10.7872	9.06377	9.39108	9.09117	9.58231	9.4948	10.336	8.37483	9.88256	9.25593	12.2491	9.22113	9.0463	10.114	10.7393	8.23386	8.05579	9.57097	9.77655	10.602	9.22966	8.19514	9.31974	12.6444
T5	D31_DS	T5_D31_DS	0.097971	0.105159	0.097426	0.077854	0.092908	0.080697	0.091609	0.084438	0.09317	0.075364	0.100024	0.110769	0.071962	0.119694	0.091195	0.093347	0.096506	0.077985	0.093709	0.077995	0.087219	0.085165	0.075109	0.078725	0.093101	0.082207	0.083011	0.066877	0.097984	0.091784	0.088905	0.112345	0.09765	0.083195	0.073853	0.088174	0.095999	0.082779	0.103453	0.096166	0.10126	0.079201	0.092982	0.102598	0.090283	0.105657	0.0866
T6	D31_DS	T6_D31_DS	0.322436	0.406659	0.342357	0.322263	0.330335	0.310116	0.33705	0.352945	0.329159	0.343715	0.356974	0.411913	0.321202	0.449469	0.329446	0.312106	0.398796	0.344318	0.337065	0.251771	0.386472	0.359466	0.336689	0.311423	0.390062	0.304623	0.363464	0.321667	0.391567	0.355968	0.386468	0.35063	0.388916	0.329654	0.375436	0.412415	0.3809	0.324235	0.398543	0.412652	0.376026	0.343506	0.365241	0.389822	0.4038	0.411969	0.318983
T7	D31_DS	T7_D31_DS	9.36205	8.60808	9.09258	8.97819	7.88155	8.6005	9.60324	8.9414	9.29403	9.2007	8.54685	8.36926	8.51076	8.17307	8.52998	9.41706	7.85959	8.04925	9.06809	8.47491	9.04958	9.05683	8.57083	8.96076	8.50832	8.58399	8.2032	8.24793	9.07565	9.09148	8.88898	9.07021	8.99766	8.55947	8.63215	9.01821	8.82962	8.61777	8.58871	9.44487	8.91872	8.63637	9.12156	8.4687	8.11715	8.26565	9.26749
T8	D31_DS	T8_D31_DS	2.48716	2.05567	2.36071	2.25131	2.36594	2.17084	2.2178	2.32817	2.433	2.18899	2.26564	2.08433	2.10946	1.94437	2.28052	2.49321	2.03212	2.09672	2.50432	2.52538	2.15768	2.28883	2.07956	2.27004	2.10147	2.12233	2.11326	2.0707	2.13101	2.28065	2.08541	2.22316	2.13347	2.3619	2.09605	2.08276	2.2125	2.22691	2.00502	1.95062	2.15866	2.13902	2.28657	2.1042	1.99039	2.10511	2.47885
T9	D31_DS	T9_D31_DS	2.35286	2.39574	2.40937	2.43686	2.40606	2.32957	2.33359	2.48258	2.38618	2.44187	2.3806	2.31407	2.41043	2.26616	2.37331	2.40743	2.41646	2.44168	2.42852	2.40779	2.47462	2.46915	2.42385	2.43198	2.4148	2.29167	2.45338	2.42964	2.40257	2.45966	2.47233	2.26026	2.40651	2.4149	2.5021	2.469	2.41928	2.37919	2.3423	2.35166	2.36961	2.43106	2.44806	2.34484	2.40588	2.35928	2.45774
T10	D31_DS	T10_D31_DS	1.59894	1.3603	1.53318	1.50187	1.5468	1.47375	1.47204	1.509	1.55826	1.44937	1.49357	1.35714	1.43617	1.26339	1.51859	1.60999	1.35745	1.42467	1.59995	1.67953	1.41159	1.48391	1.41687	1.51993	1.38507	1.4688	1.41566	1.41883	1.39278	1.49715	1.3909	1.47754	1.40233	1.52816	1.38978	1.35402	1.43995	1.48643	1.33299	1.29001	1.42034	1.43493	1.4882	1.38411	1.31985	1.36251	1.59944
T11	D31_DS	T11_D31_DS	3.83128	3.70033	3.82859	3.79143	3.7876	3.64788	3.67935	3.86667	3.82926	3.75662	3.79034	3.58873	3.69058	3.46874	3.78405	3.90453	3.70223	3.72519	3.95158	3.9226	3.80176	3.83371	3.7131	3.79769	3.70232	3.63608	3.74834	3.66321	3.69515	3.86185	3.76781	3.64384	3.70949	3.80696	3.76827	3.74776	3.76446	3.72326	3.56942	3.55868	3.71066	3.73766	3.82219	3.6435	3.60536	3.63157	3.92841
T12	D31_DS	T12_D31_DS	59.8747	53.3108	57.4307	59.9627	41.2308	55.6423	70.0098	57.4802	61.7481	64.7333	49.2272	48.6532	56.8559	47.233	50.5356	62.1196	43.9128	48.2136	54.6314	49.6484	60.8737	59.6235	56.6479	60.2012	52.3373	54.9607	49.521	54.3634	61.5951	59.1714	58.9881	58.0272	59.3679	52.4817	57.8842	60.8822	56.2013	55.2384	55.1724	69.1108	57.2914	56.6324	59.2106	51.8192	48.4233	47.8998	59.2333
T13	D31_DS	T13_D31_DS	0.059936	0.06419	0.062879	0.058472	0.088956	0.055731	0.050377	0.067579	0.06374	0.059026	0.063402	0.065098	0.066264	0.062913	0.062344	0.064996	0.075753	0.072937	0.069637	0.073823	0.065119	0.07081	0.058523	0.061812	0.065834	0.048464	0.076807	0.068907	0.066277	0.064471	0.068292	0.054228	0.06353	0.073719	0.07068	0.062228	0.072468	0.066853	0.064513	0.047836	0.062136	0.066606	0.068718	0.071147	0.068862	0.070312	0.06391
T15	D31_DS	T15_D31_DS	2.71102	2.18574	2.58473	2.48244	2.59164	2.41679	2.49741	2.58373	2.72473	2.4748	2.41408	2.34349	2.35589	2.17573	2.44408	2.6933	2.14812	2.26205	2.70051	2.56464	2.41031	2.55428	2.32104	2.45021	2.32781	2.27068	2.29766	2.34007	2.38802	2.45076	2.21359	2.38791	2.35135	2.66723	2.32159	2.34842	2.4576	2.48096	2.21467	2.20362	2.37288	2.3688	2.49727	2.35364	2.20629	2.39136	2.68348
Elongation	D31_DS	Elongation_D31_DS	2.74361	2.7934	3.04974	2.71888	2.64515	3.07632	2.95466	3.06048	2.51723	2.82032	3.33171	2.92612	2.60713	2.34189	2.63679	3.32214	2.62747	2.78068	2.79552	2.85885	2.77632	2.35595	4.0843	3.58551	2.49083	3.61227	2.32926	3.03042	2.65259	3.10096	3.27953	3.29617	3.31194	2.21208	2.7256	2.71178	2.84572	2.23854	2.64159	3.40132	2.53332	2.23034	2.66456	2.52	4.0791	2.31182	2.54545
Heywood	D31_DS	Heywood_D31_DS	6.63589	5.27829	6.30672	6.89545	7.26516	6.72969	6.36789	5.25458	6.50771	5.71259	4.49094	5.30764	7.41466	4.72227	6.28894	5.91054	6.71538	6.59902	6.23726	6.16114	6.22426	6.96177	6.47074	5.05017	6.51213	4.22565	7.30162	7.51092	6.09256	6.03134	5.41249	5.31705	4.30595	7.319	6.05387	5.69137	5.77011	6.28346	5.32936	5.56352	5.43973	6.07174	6.47614	5.68997	5.26068	6.7036	6.00742
Type	D31_DS	Type_D31_DS	0.116394	0.161156	0.139387	0.113893	0.092776	0.133696	0.121979	0.150364	0.16039	0.16497	0.191649	0.176003	0.159656	0.226015	0.148323	0.167063	0.125501	0.138821	0.091174	0.14888	0.197574	0.149073	0.124317	0.184546	0.146225	0.147458	0.119524	0.097491	0.151925	0.138894	0.172453	0.125862	0.177129	0.151587	0.156727	0.216732	0.147691	0.113977	0.130207	0.140877	0.171625	0.14285	0.139937	0.155853	0.188607	0.148851	0.152052
GPAR	D31_R	GPAR_D31_R	0.993073	1	1	1.01899	1	0.961149	1.06582	1.02892	1	1	0.991119	1	1	1	0.958076	1.10577	1	1	0.990042	0.953729	1	1	1.08868	1	1	1.01457	1	1	1	1	1	0.980395	1	1	1	1	1	1	1	1	1	1	1	1	1	1	1
PC1	D31_R	PC1_D31_R	0.784397	0.943121	1.07708	0.934134	0.935152	1.02981	0.96025	0.913131	1.10446	0.477631	0.920233	0.808591	0.831109	0.796674	0.889551	1.00429	1.00351	1.04614	0.972524	0.863929	1.12364	0.905032	0.841789	0.774784	1.03489	0.71717	0.815062	0.850847	0.802068	0.837102	0.866276	0.839149	0.826909	1.15983	1.00862	0.74939	0.926936	1.06551	0.839837	0.809637	0.778237	0.948319	1.05343	0.943903	0.869465	0.941023
PC3	D31_R	PC3_D31_R	0.884161	0.967277	1.03141	0.861705	0.823673	0.987593	0.858185	1.11225	0.912042	0.583132	0.812813	0.934207	0.890734	0.863808	0.943071	0.797139	0.962449	0.96442	0.721566	1.43524	0.814931	1.01108	0.876585	0.908645	1.21565	0.778118	0.692387	1.02319	0.910725	1.05613	0.781405	0.977075	0.761777	1.10523	1.05183	1.03629	0.848457	0.967023	0.909616	0.801473	0.882001	1.03883	0.910503	1.14432	0.950802	0.921326	1.45377
PC4	D31_R	PC4_D31_R	0.849088	0.878834	0.928733	0.690921	0.749156	1.06497	1.10263	0.92508	1.01635	0.665196	1.17282	0.945095	0.985207	0.667777	0.935695	0.91379	1.01305	0.97633	1.04268	1.0209	0.836396	0.949435	0.876562	0.930565	1.1405	0.600679	0.806006	0.782291	0.780175	0.850237	0.660086	0.963897	0.887684	1.17237	0.810846	0.794354	1.05572	1.07318	0.924113	0.888442	0.820622	0.877007	1.00692	0.969112	0.995615	0.925067	1.39232
PC5	D31_R	PC5_D31_R	0.841274	0.965674	0.905646	0.956087	0.879118	0.895637	0.916503	1.07605	0.977671	0.663753	0.847132	0.874197	0.812401	0.850845	0.823191	0.91879	1.07188	1.06623	0.786017	1.11916	0.928596	0.845243	0.946745	0.721233	1.18754	0.904274	0.738116	0.958179	0.817888	1.06733	0.844004	0.802145	0.803522	1.12173	0.926307	0.806241	0.800005	0.773701	0.963533	0.782253	1.05613	0.990335	0.830151	1.06924	0.929541	0.842478
PC6	D31_R	PC6_D31_R	1.06936	1.02185	1.0302	1.06833	1.11484	1.0121	1.01374	0.987531	1.00798		1.02207	1.02723	1.04055	1.06154	1.04354	1.03779	0.993391	0.994052	1.06333	0.940469	1.03985	1.0345	1.03705	1.07984	0.956714	1.10345	1.12081	1.03601	1.07235	1.00313	1.11088	1.03572	1.0602	0.959571	1.03019	1.05769	1.04244	1.03706	1.02168	1.04782	1.02227	1.01504	1.03347	0.987322	1.01511	1.03235	0.888585
PAR	D31_R	PAR_D31_R	0.782941	0.927322	0.883087	0.934558	0.840061	0.874166	0.944664	1.16346	0.99252	0.673401	0.883753	0.947868	0.915409	0.842662	0.875894	1.04904	1.02558	1.03956	0.828999	1.00203	0.894324	0.947402	0.968913	0.90406	1.16341	0.691855	0.786288	0.908791	0.845522	0.957922	0.763517	0.928005	0.865442	1.14992	0.942827	0.814739	0.931912	0.935989	0.929716	0.809823	0.906246	0.965598	0.980504	1.05078	0.973093	0.970605
PW	D31_R	PW_D31_R	1	1.16535	1.09437	1.20185	1.33104	0.992063	1.24884	1.09595	0.939422	1.28174	0.824485	0.972197	1.11962	0.944259	1.01429	1.12626	0.992437	1.06546	1.05393	0.929143	1.00562	1.18684	1.12862	1.1797	0.845768	1.07048	1.25797	1.15481	1.02889	1.06064	1.1202	1.05539	0.990033	1.06194	0.853313	1.04813	0.920223	1.07833	0.967909	1.41718	1.01809	1.11955	0.995563	1.07979	1.14409	0.959935	0.619597
MPH	D31_R	MPH_D31_R	1.16987	1.6764	1.15136	1.57045	1.39219	0.991792	1.06391	1.03245	1.49005		0.800738	1.08477	1.10657	1.14118	1.14519	1.08429	1.24611	1.09439	1.00875	0.986111	1.05437	1.11373	0.966307	1.0157	0.857273	1.22588	1.29833	1.30454	1.0425	0.991031	1.41644	1.07169	0.908922	0.959414	0.938804	1.32554	1.01303	1.21771	1.12948	1.33889	1.27336	1.16604	0.905814	1.28185	1.20051	1.22051	0.71564
FDNIC	D31_R	FDNIC_D31_R	1.01363	1.06213	1.04499	1.06406	1.08911	0.995379	0.994704	1.01195	1.00664		0.986359	1.02221	1.03072	1.03804	1.0128	1.05232	1.02844	0.99171	0.996299	0.971534	1.00831	1.03166	1.01212	1.03634	0.954481	1.03621	1.05303	1.01918	0.999878	0.994633	1.06381	1.02307	1.00025	1.00081	0.99557	1.05571	0.99517	1.0067	0.974982	1.04389	1.02613	1.0211	1.0162	1.02219	1.04305	1.01879	0.94906
TPA	D31_R	TPA_D31_R	1.22557	1.64845	1.46613	1.77762	1.9649	1.01617	1.01352	1.07165	1.30871		0.755664	1.2022	1.36021	1.33999	1.08475	1.187	1.41063	1.03024	1.17916	0.820443	1.08498	1.42931	1.13861	1.39375	0.630055	1.36745	1.71056	1.30618	1.00566	0.992945	1.64667	1.18077	1.00165	0.996265	0.916574	1.5905	0.953163	1.19197	1.15009	1.70253	1.33572	1.27597	0.985825	1.25012	1.31855	1.12038	0.414085
FDIC	D31_R	FDIC_D31_R	1.01964	1.03627	1.04663	1.0158	0.993929	1.00254	0.998605	0.986914	1.02053	1.03622	0.991463	1.02829	0.997641	1.02357	0.966447	0.977293	1.07349	1.00437	0.977948	0.973984	0.967255	0.999135	1.02498	0.991717	0.960779	0.981147	0.984646	1.01654	1.00543	0.999298	1.00678	0.963856	0.998647	0.964209	1.01658	1.03212	1.03425	0.983398	1.02192	1.02063	1.02595	0.987206	1.00223	0.958587	0.942721	0.991855	0.972883
PP	D31_R	PP_D31_R	0.925692	1.5	1.29506	1.67365	1.63876	0.876475	0.922893	1.25778	1.27673	1.83621	0.659736	1.13674	1.24201	1.15388	0.978559	1.23317	1.44883	1.07786	0.958472	0.818089	0.968358	1.34455	1.13299	1.18674	0.719169	0.946677	1.326	1.18086	0.838883	0.965374	1.25236	1.08252	0.876588	1.14073	0.894749	1.31058	0.876901	1.10903	1.07917	1.36774	1.21184	1.23595	1.01805	1.30591	1.26411	1.0854	0.610703
HWR	D31_R	HWR_D31_R	1.18005	1.40629	1.05242	1.3173	1.05091	0.997506	0.854467	0.943802	1.59026		0.964268	1.11545	0.973108	1.22517	1.13722	0.962174	1.29877	1.02663	0.960115	1.05516	1.04783	0.934716	0.857169	0.854618	1.00851	1.14156	1.02965	1.12856	1.01314	0.903029	1.2409	1.00815	0.927493	0.90725	1.11202	1.25078	1.10191	1.13084	1.1663	0.94474	1.25154	1.02413	0.906308	1.17668	1.05524	1.25775	1.15499
GCV	D31_R	GCV_D31_R	0.997001	0.99517	1.00823	0.998584	0.995418	0.999249	1.0032	0.99963	1.00539	1.01376	1.00801	1.00366	1.00749	1.00717	1.00075	1.00406	1.01	1.00548	1.00277	0.999751	1.00243	1.00426	0.99531	1.01806	0.980902	1.00565	1.01434	1.00605	0.997877	0.998346	0.991666	1.00413	1.00919	1.01336	1.01107	1.01411	1.00855	1.00675	1.01339	1.02597	1.02177	1.00999	1.01033	1.00248	1.02314	1.01941	1.00676
M_HEX_I	D31_R	M_HEX_I_D31_R	1.28926	1.64421	1.44008	1.68561	2.00935	1.07724	1.13627	1.06257	1.34605		0.749895	1.17363	1.37328	1.41339	1.10563	1.1672	1.37035	1.04673	1.2427	0.820479	1.12479	1.36573	1.13922	1.49043	0.583206	1.53914	1.85976	1.30348	1.13003	1.02238	1.65469	1.20185	1.06978	1.04846	0.941888	1.58993	1.01111	1.18499	1.19721	1.67945	1.36833	1.32393	1.0113	1.1713	1.23272	1.03834	0.41872
SE_HEX_I	D31_R	SE_HEX_I_D31_R	1.14086	1.27871	1.19136	1.29855	1.42975	1.056	1.12601	1.04071	1.16492		0.855355	1.06484	1.17644	1.22555	1.06686	1.07238	1.14825	1.03179	1.12145	0.907166	1.07378	1.1528	1.07725	1.23227	0.726793	1.29807	1.42419	1.1512	1.10422	1.02592	1.29841	1.10402	1.05745	1.05788	0.99691	1.24621	1.01604	1.09086	1.11749	1.28233	1.18316	1.17504	1.0372	1.04912	1.09939	0.984175	0.64825
S_HEX_I	D31_R	S_HEX_I_D31_R	1.06823	1.13398	1.09357	1.1448	1.23552	1.02357	1.06058	1.0228	1.07366		0.915815	1.0319	1.07705	1.12219	1.04259	1.03541	1.07179	1.01642	1.06162	0.94927	1.03726	1.07279	1.03845	1.09886	0.866503	1.14707	1.19567	1.06483	1.04904	1.0131	1.15439	1.05485	1.0285	1.02629	0.999587	1.10943	1.00788	1.0455	1.05914	1.11278	1.09064	1.0856	1.02555	1.02174	1.0632	0.992566	0.814674
MU3_HEX_I	D31_R	MU3_HEX_I_D31_R	1.3029	1.67091	1.41029	1.57572	2.02797	1.15654	1.35021	1.09943	1.4087		0.706463	1.09739	1.37372	1.54686	1.08431	1.14848	1.28691	1.07341	1.26234	0.811943	1.1441	1.2575	1.15213	1.70675	0.497342	1.80632	2.26406	1.38679	1.27329	1.07816	1.69076	1.21541	1.14287	1.21252	1.04983	1.50063	1.03379	1.18631	1.29134	1.61492	1.42257	1.39313	1.08139	1.0755	1.11134	0.913906	0.418578
U_HEX_I	D31_R	U_HEX_I_D31_R	0.99799	0.995103	0.996269	0.993843	0.99539	0.999775	0.999826	0.999404	0.997141	0.991921	1.00195	0.997874	0.995295	0.99712	0.999144	0.998614	0.995986	0.999655	0.998583	1.00122	0.998939	0.99513	0.998466	0.997269		0.997425	0.993897	0.996467	0.999929	1.00008	0.996117	0.998597	0.99998	1.00005	1.00134	0.993777	1.00049	0.998207	0.998606	0.991675	0.997151	0.997249	1.00017	0.99765	0.99751	0.998228
E_HEX_I	D31_R	E_HEX_I_D31_R	1.18156	1.56609	1.41053	1.69116	1.82763	1.0103	1.01501	1.07594	1.26641		0.769718	1.17082	1.31351	1.30445	1.06805	1.1701	1.35178	1.03329	1.14243	0.831713	1.07112	1.37649	1.12992	1.34316	0.65531	1.32329	1.63412	1.27801	0.996701	0.990871	1.57352	1.14873	0.989513	1.00931	0.93292	1.50012	0.94699	1.17022	1.12757	1.59996	1.29707	1.24421	0.995723	1.22015	1.28313	1.10482	0.454569
M_HEX_H	D31_R	M_HEX_H_D31_R	1.18184	1.64854	1.46131	1.80539	2.00737	0.960791	1.02126	1.10045	1.3041		0.697989	1.19109	1.34878	1.31221	1.01901	1.21023	1.40477	1.01101	1.09697	0.784048	1.07338	1.42477	1.17104	1.41043	0.634554	1.32897	1.68005	1.2952	0.998314	0.997835	1.66235	1.17393	0.998717	0.994758	0.924664	1.60913	0.940862	1.1782	1.13292	1.72818	1.36625	1.26305	0.977459	1.25327	1.33239	1.1086	0.417738
SE_HEX_H	D31_R	SE_HEX_H_D31_R	1.06424	1.2816	1.21086	1.35663	1.43616	0.950589	1.02558	1.06159	1.11196		0.808274	1.0863	1.15803	1.13971	0.991016	1.10483	1.18002	1.00097	1.01496	0.864906	1.03258	1.19378	1.08026	1.1769	0.800312	1.13548	1.27628	1.12992	0.997717	0.990715	1.28097	1.08139	0.993468	1.00416	0.964035	1.27171	0.957924	1.08003	1.05172	1.31204	1.17627	1.11515	0.988746	1.11439	1.15918	1.0441	0.65554
S_HEX_H	D31_R	S_HEX_H_D31_R	1.04191	1.18087	1.13261	1.22734	1.28348	0.969223	1.02359	1.04076	1.06138		0.859794	1.05389	1.0967	1.09314	0.999089	1.07099	1.11251	1.00141	1.0111	0.902373	1.02245	1.11727	1.05104	1.10967	0.876625	1.09436	1.16536	1.07848	0.999327	0.990817	1.18618	1.05682	0.995291	1.00321	0.977505	1.16203	0.971873	1.05243	1.03421	1.17559	1.11377	1.0728	0.995703	1.06894	1.10962	1.02634	0.765534
MU3_HEX_H	D31_R	MU3_HEX_H_D31_R	1.08093	1.632	1.49529	1.6958	2.07713	0.830483	1.01939	1.16367	1.25249		0.611592	1.17343	1.29389	1.24433	0.899781	1.21924	1.37887	0.994458	0.950991	0.697989	1.03435	1.42671	1.13585	1.42091	0.665698	1.22779	1.56899	1.25215	0.990726	0.984093	1.58351	1.13873	0.976467	1.02811	0.938369	1.59733	0.891409	1.14258	1.05875	1.7289	1.38186	1.21883	0.953559	1.2744	1.2928	1.06703	0.447683
U_HEX_H	D31_R	U_HEX_H_D31_R	0.997994	0.995108	0.99627	0.993847	0.995391	0.999778	0.999825	0.999403	0.997145	0.991926	1.00196	0.997875	0.995301	0.997122	0.999144	0.998613	0.99599	0.999655	0.998592	1.00122	0.99894	0.995136	0.998464	0.997271		0.997424	0.993902	0.996472	0.99993	1.00008	0.996119	0.998601	0.999982	1.00005	1.00134	0.993786	1.00049	0.998208	0.998606	0.991689	0.997153	0.997251	1.00018	0.997653	0.997513	0.99823
E_HEX_H	D31_R	E_HEX_H_D31_R	1.1736	1.54529	1.4125	1.65013	1.82124	1.00391	1.00938	1.06404	1.2459		0.783788	1.17035	1.30008	1.27524	1.08078	1.14353	1.3556	1.02776	1.15503	0.838367	1.0691	1.36529	1.10197	1.32597	0.672113	1.3178	1.59267	1.25746	0.996212	0.982826	1.52896	1.14394	0.986086	1.01346	0.924423	1.48095	0.941325	1.16371	1.11762	1.57522	1.27832	1.22609	0.982614	1.21263	1.2529	1.09551	0.474226
M_HEX_G	D31_R	M_HEX_G_D31_R	1.29989	1.64408	1.41786	1.72192	1.97386	1.08218	1.14986	1.06971	1.3397		0.738316	1.15959	1.37973	1.42761	1.09098	1.16919	1.36546	1.04803	1.23437	0.827178	1.11902	1.36889	1.16223	1.47843	0.585687	1.52669	1.84029	1.31089	1.13703	1.02849	1.65472	1.20061	1.07065	1.05718	0.94191	1.57521	1.00794	1.18139	1.18785	1.67715	1.36709	1.31871	1.0278	1.1662	1.25653	1.04126	0.415024
SE_HEX_G	D31_R	SE_HEX_G_D31_R	1.14904	1.2797	1.17121	1.33304	1.39291	1.06114	1.13715	1.04707	1.15677		0.841849	1.04973	1.1835	1.23382	1.05139	1.07238	1.14429	1.03185	1.11449	0.9197	1.06757	1.15525	1.10003	1.21909	0.730603	1.28275	1.40754	1.15841	1.10764	1.03077	1.2949	1.10235	1.05508	1.06789	0.997231	1.23411	1.01078	1.08676	1.10701	1.27466	1.17707	1.16889	1.05181	1.04345	1.11877	0.987962	0.644146
S_HEX_G	D31_R	S_HEX_G_D31_R	1.05968	1.1137	1.06832	1.13562	1.18061	1.02113	1.05549	1.02155	1.0573		0.920515	1.01993	1.06398	1.10614	1.03013	1.02937	1.05805	1.01351	1.04924	0.963438	1.02867	1.05999	1.04051	1.07529	0.891684	1.11861	1.15611	1.055	1.04152	1.01307	1.12797	1.04615	1.0222	1.02497	0.999725	1.08508	1.0044	1.03689	1.04558	1.08881	1.0725	1.06804	1.02715	1.01574	1.0597	0.99537	0.843215
MU3_HEX_G	D31_R	MU3_HEX_G_D31_R	1.32866	1.66669	1.33883	1.67841	1.85786	1.16634	1.36258	1.11782	1.3692		0.672491	1.04599	1.40435	1.57596	1.03984	1.14252	1.27565	1.07038	1.23541	0.850848	1.12117	1.26454	1.23395	1.6483	0.508502	1.72057	2.1746	1.41233	1.27664	1.0849	1.66243	1.19988	1.12879	1.25074	1.05137	1.4521	1.01349	1.16208	1.24748	1.57357	1.38952	1.37441	1.12873	1.04546	1.18471	0.928122	0.412675
U_HEX_G	D31_R	U_HEX_G_D31_R	0.997989	0.995103	0.996267	0.993844	0.995389	0.999775	0.999828	0.999404	0.997142	0.991921	1.00195	0.997872	0.995294	0.997119	0.999145	0.998613	0.995987	0.999654	0.998582	1.00122	0.998939	0.995129	0.998466	0.997268		0.997426	0.993896	0.996468	0.999928	1.00008	0.996117	0.998598	0.99998	1.00005	1.00134	0.993775	1.00049	0.998207	0.998606	0.991673	0.99715	0.997249	1.00018	0.99765	0.99751	0.998227
E_HEX_G	D31_R	E_HEX_G_D31_R	1.18559	1.56657	1.40861	1.69094	1.8241	1.0126	1.00794	1.07199	1.26003		0.771199	1.17002	1.31315	1.302	1.07351	1.16616	1.35791	1.03401	1.1486	0.840689	1.0748	1.38008	1.13525	1.34059	0.660511	1.32405	1.6287	1.27274	0.998777	0.994314	1.57046	1.15172	0.991757	1.00574	0.929815	1.51121	0.948991	1.17076	1.12677	1.59584	1.28941	1.24115	0.994483	1.21319	1.28432	1.1055	0.458415
M_HEX_S	D31_R	M_HEX_S_D31_R	1.30921	1.64538	1.41696	1.82138	1.87857	1.07438	1.06843	1.04894	1.29307		0.767963	1.16846	1.3864	1.41746	1.09917	1.15937	1.38668	1.05121	1.2256	0.859585	1.07798	1.44238	1.1311	1.35224	0.633939	1.39016	1.65506	1.31506	1.05241	1.00895	1.6143	1.1714	1.01308	1.02475	0.906361	1.54681	0.959965	1.18541	1.12008	1.70331	1.33212	1.26314	1.0424	1.23147	1.33729	1.12342	0.404383
SE_HEX_S	D31_R	SE_HEX_S_D31_R	1.1625	1.27667	1.16733	1.39786	1.32927	1.05478	1.06193	1.02308	1.11233		0.876887	1.06321	1.1906	1.22047	1.05855	1.0693	1.16275	1.03666	1.1112	0.948087	1.03534	1.20856	1.06762	1.12661	0.79139	1.17982	1.26703	1.15268	1.03841	1.00233	1.249	1.07586	1.00778	1.03231	0.942027	1.22278	0.975834	1.08609	1.04564	1.29237	1.14557	1.11651	1.05175	1.09545	1.16884	1.06012
S_HEX_S	D31_R	S_HEX_S_D31_R	1.08346	1.14664	1.08213	1.20874	1.18075	1.02563	1.03456	1.01228	1.05139		0.927509	1.03129	1.08698	1.11851	1.03613	1.0378	1.08214	1.01914	1.06133	0.969802	1.01993	1.09519	1.03659	1.0595	0.897647	1.09838	1.13484	1.07253	1.01924	0.998656	1.1337	1.04203	1.00384	1.0161	0.970497	1.10657	0.986676	1.04751	1.02645	1.1284	1.07466	1.05904	1.0275	1.04665	1.08469	1.02818
MU3_HEX_S	D31_R	MU3_HEX_S_D31_R	1.37485	1.60156	1.32239	1.88915	1.64174	1.14091	1.14837	1.051	1.2387		0.754026	1.09443	1.41333	1.52191	1.08785	1.12989	1.32545	1.09246	1.22414	0.92237	1.04008	1.46249	1.11945	1.2929	0.633051	1.38117	1.57605	1.35233	1.08735	1.01223	1.49564	1.13428	1.01392	1.11033	0.874459	1.41506	0.944826	1.15347	1.05276	1.69756	1.29431	1.22254	1.15299	1.18737	1.33737	1.11923	0.410032
U_HEX_S	D31_R	U_HEX_S_D31_R	0.997991	0.995104	0.996269	0.993844	0.99539	0.999775	0.999829	0.999404	0.997142	0.991922	1.00196	0.997873	0.995295	0.99712	0.999144	0.998614	0.995987	0.999655	0.998583	1.00122	0.99894	0.99513	0.998464	0.997269		0.997426	0.993898	0.996468	0.99993	1.00008	0.996118	0.998598	0.999981	1.00005	1.00134	0.993777	1.00049	0.998207	0.998606	0.991677	0.997151	0.99725	1.00017	0.99765	0.997511	0.998228
E_HEX_S	D31_R	E_HEX_S_D31_R	1.17508	1.55004	1.40753	1.66872	1.81874	1.00622	1.00794	1.07277	1.25179		0.769768	1.17469	1.3159	1.29691	1.07273	1.16813	1.35173	1.02846	1.13932	0.838261	1.06827	1.37853	1.12255	1.33986	0.661789	1.31513	1.60652	1.27098	0.993745	0.983047	1.55433	1.15269	0.995401	1.00541	0.917113	1.49602	0.950701	1.16619	1.12692	1.59926	1.29033	1.23509	0.990148	1.21336	1.2797	1.10287	0.462393
T1	D31_R	T1_D31_R	0.733135	1.11359	0.996856	0.982516	0.966208	0.855601	0.711558	1.19721	0.907181	0.713635	1.1153	1.2845	0.992717	0.832368	0.839415	1.11919	1.02521	1.07127	0.875546	0.849689	1.06242	1.09115	0.910833	1.01297	1.14449	0.691165	1.03846	1.09617	0.826418	0.993481	1.14879	0.862258	0.909957	1.00763	0.858743	0.832716	0.816692	1.05312	0.886551	1.03944	0.911989	0.869746	0.933215	1.01165	0.979167	1.19201	1.27136
T2	D31_R	T2_D31_R	1.01989	1.0189	1.0341	1.10351	1.0671	0.979016	0.970363	1.01655	0.968867	1.11122	1.04574	1.03544	0.9751	1.02219	0.992518	1.04675	1.03261	0.982419	0.995273	0.980422	1.03223	1.02961	1.10749	1.04709	1.01363	0.996646	1.09886	1.06383	1.04512	1.02591	1.11744	1.01425	1.03255	0.937249	1.01128	1.08839	1.00766	1.00238	1.03612	1.06795	1.01006	1.00045	0.987782	0.992068	1.05101	1.03375	0.928979
T3	D31_R	T3_D31_R	1.02299	0.937917	0.834291	0.730065	0.839228	1.128	1.08275	1.10277	1.1247	0.690171	0.941355	0.954811	0.878576	0.931979	1.12325	0.910375	0.902639	1.03995	1.08434	1.05867	0.976804	0.913971	0.879581	0.842545	1.00967	0.927894	0.759775	0.763024	0.945054	1.02212	0.723149	0.933241	0.943235	1.1957	0.940502	0.840166	1.04548	0.890218	0.88157	0.83452	0.902294	0.952424	1.12911	0.970469	0.905445	0.872007
T5	D31_R	T5_D31_R	1.12208	1.01478	0.999692	0.926822	1.15799	0.992937	1.00933	0.911523	1.07802	0.841595	1.14	1.08111	0.897069	1.03721	1.10643	1.02267	1.02026	0.931031	1.0699	1.00144	1.00152	0.955504	0.911152	0.974223	1.1619	0.856519	0.840005	0.834096	1.17594	0.989084	0.9697	1.10013	1.17098	0.8329	0.892926	1.10153	1.14959	0.980805	1.14139	1.08339	1.06852	0.999748	0.965615	1.05244	1.02513	1.00762	1.05291
T6	D31_R	T6_D31_R	1.03283	1.03754	1.06445	1.19104	1.12823	0.959972	0.941928	1.02984	0.94399	1.21509	1.09138	1.07092	0.948904	1.0445	0.988034	1.08815	1.06566	0.967009	0.990281	0.967189	1.06447	1.06026	1.21232	1.09391	1.02745	0.991034	1.18954	1.12345	1.0918	1.05261	1.23265	1.02794	1.06479	0.881063	1.02182	1.1828	1.01555	1.00501	1.07263	1.142	1.01997	1.00289	0.974496	0.983587	1.10506	1.06764	0.869882
T7	D31_R	T7_D31_R	1.05612	0.99196	0.957891	0.946173	1.00288	1.07921	1.09499	0.998204	1.03724	1.04153	1.00242	0.979043	0.934208	1.04026	1.0704	0.978948	0.998735	1.03325	1.06332	1.0782	1.04355	0.985962	1.04321	1.03719	0.985534	1.07974	1.03248	0.961624	1.13183	1.10117	1.01667	1.02591	1.07076	1.00529	1.03112	1.04465	1.05876	0.99337	1.02886	1.00054	0.994478	1.01036	1.05333	0.913914	0.965362	0.932522	1.11346
T8	D31_R	T8_D31_R	0.998978	0.97614	0.915649	0.831999	0.91344	1.06574	1.00989	1.02241	1.05479	0.796222	0.97367	0.973859	0.919777	0.956898	1.08036	0.943312	0.97593	1.03746	1.05273	1.06907	0.984386	0.969102	0.91502	0.924323	1.04437	0.954857	0.854176	0.858813	0.974443	1.02775	0.861314	0.975731	0.966962	1.06509	0.968171	0.938502	1.01499	0.957872	0.940343	0.91377	0.951076	0.966268	1.04312	0.977669	0.94402	0.939558
T9	D31_R	T9_D31_R	0.957551	1.00907	0.994013	1.00982	0.968431	1.00007	0.973583	1.03295	0.980065	1.00177	0.97391	0.97642	0.976122	0.99023	0.992667	1.00263	1.00932	1.0253	0.980795	1.02912	1.00555	1.02395	1.04533	1.01176	1.00526	0.995412	1.02375	1.01533	0.982008	1.03616	1.01938	0.971835	0.968893	1.01337	1.01803	1.01086	0.969375	0.995054	0.971209	0.982117	0.968508	0.987909	1.0076	0.974187	0.991781	0.997406	1.05081
T10	D31_R	T10_D31_R	0.991809	0.975149	0.940535	0.873927	0.931122	1.04958	1.01034	1.0012	1.04022	0.84046	0.968302	0.965512	0.955144	0.954047	1.05642	0.952221	0.972511	1.03571	1.03661	1.05139	0.975898	0.973593	0.911226	0.942546	1.03329	0.971601	0.874158	0.892782	0.963497	1.01028	0.87412	0.981759	0.963075	1.05614	0.974583	0.927794	1.00358	0.978969	0.942014	0.90951	0.961053	0.973888	1.02949	0.986679	0.935674	0.945802
T11	D31_R	T11_D31_R	0.976774	0.997789	0.97356	0.953648	0.959099	1.01908	0.978905	1.01638	1.00177	0.949571	0.976634	0.975047	0.962541	0.981804	1.02763	0.986028	1.00286	1.02804	1.01012	1.04557	0.999621	1.00862	0.996891	0.982531	1.02181	0.987014	0.965142	0.960699	0.984729	1.03195	0.970198	0.980876	0.969093	1.01777	1.0033	0.996185	0.984626	0.985897	0.960081	0.96137	0.966959	0.981466	1.01148	0.978194	0.976926	0.978217
T12	D31_R	T12_D31_R	1.1231	0.997177	0.941797	1.00332	1.01849	1.16127	1.25105	1.01496	1.06179	1.34246	0.976525	0.928037	0.907095	1.13172	1.09322	0.981492	1.00053	1.05042	1.09452	1.16609	1.0877	0.969292	1.19115	1.14227	0.908992	1.22566	1.20342	1.03533	1.31458	1.23202	1.10217	1.06734	1.16256	1.03684	1.13356	1.09519	1.10351	0.997262	1.10479	1.01368	1.00467	1.05581	1.11966	0.829786	0.961886	0.862031	1.08455
T13	D31_R	T13_D31_R	0.807643	1.07636	0.93998	1.00557	0.885513	0.894745	0.787153	1.11664	0.987039	0.807215	0.916452	0.971989	0.965553	0.894998	0.914618	1.04609	1.0672	0.986915	0.863961	1.00013	0.872102	1.06374	0.950419	0.88547	1.14024	0.688331	0.80054	0.966126	0.784223	0.913433	0.92274	0.915534	0.817096	1.07002	0.979802	0.890256	0.884857	0.955289	0.892568	0.877644	0.965249	0.944458	0.984442	1.27437	1.12277	1.03359	1.17109
T15	D31_R	T15_D31_R	1.02182	0.969927	0.915716	0.88062	0.931398	1.06098	1.03935	1.0655	1.05405	0.854007	0.98547	0.989753	0.928241	0.973612	1.05819	0.96758	0.953929	1.00957	1.04164	1.01662	1.00353	0.95958	0.975816	0.921359	1.00529	0.959894	0.890267	0.887199	0.986367	1.02105	0.872945	0.965966	0.981707	1.0806	0.977244	0.934043	1.0268	0.937677	0.944976	0.926581	0.941915	0.972349	1.06737	0.980115	0.965452	0.93905
Elongation	D31_R	Elongation_D31_R	0.799049	1.00666	0.70354	0.827162	0.760453	0.926299	1.04526	1.01864	0.6927	0.712392	1.07277	0.805505	1.0334	0.804491	0.846491	1.32755	0.728118	0.994856	0.499905	0.961764	1.01942	0.992179	1.30444	1.04646	1.11722	0.91273	0.912646	0.844635	1.15558	1.27079	0.799512	0.861574	1.02401	0.993369	0.92402	0.86192	0.987888	0.762413	1.11376	1.33569	0.719147	0.892933	0.994445	0.680732	0.770764	0.848365	0.942987
Heywood	D31_R	Heywood_D31_R	0.974162	1.17149	1.10657	1.09194	1.18299	0.998489	0.969907	0.959107	1.10459	1.04805	0.877865	1.01223	1.07907	0.943059	1.04359	0.974428	1.12729	1.06252	1.4003	1.06401	1.02124	1.10595	0.998686	0.854856	0.909057	0.697958	1.01832	1.03079	0.825783	1.04015	0.895363	1.01411	0.761235	1.15694	0.908933	0.986694	0.891575	1.05247	0.972239	1.04181	1.01857	1.00667	0.970669	1.19425	1.09903	1.02695	0.951576
Type	D31_R	Type_D31_R	1.04602	0.791171	1.1198	1.01134	1.05783	0.943002	0.855747	0.865504	0.876233	1.12886	1.28026	1.22638	1.22107	1.27868	0.983033	1.25344	1.08497	0.898576	0.728047	1.02468	1.03903	0.985854	1.23158	1.07494	0.922421	1.03427	0.96381	1.06554	1.08904	0.788615	1.03168	0.93639	1.03793	0.852896	1.01696	1.15663	1.01035	0.892509	1.09059	1.04303	1.26423	1.04055	1.15092	0.947343	0.910125	1.05303	0.839264
PC4	D34_WW	PC4_D34_WW	0.089749	0.066976	0.072277	0.09026	0.101091	0.068546	0.083001	0.085405	0.07129	0.093551	0.079765	0.066398	0.069625	0.070568	0.086891	0.086338	0.084987	0.072581	0.072532	0.102439	0.072462	0.074877	0.08008	0.096489	0.058037		0.094491	0.068501	0.082594	0.073844	0.104989	0.073448	0.07313	0.073779	0.082432	0.081773	0.084934	0.076899	0.083521	0.06025	0.076804	0.069853	0.085498	0.056012	0.06958	0.068965	0.080575
PC5	D34_WW	PC5_D34_WW	0.126228	0.102383	0.107867	0.136221	0.155421	0.119489	0.106892	0.09538	0.116242	0.143676	0.107075	0.081994	0.097618	0.091515	0.121462	0.109381	0.113916	0.119245	0.143874	0.130639	0.109747	0.109253	0.119032	0.134908	0.093742	0.144609	0.145945	0.122725	0.117728	0.117502	0.144031	0.115244	0.104514	0.103171	0.107287	0.11411	0.116374	0.113408	0.099655	0.09799	0.128916	0.109674	0.107475	0.086567	0.087028	0.099506	0.134403
PC6	D34_WW	PC6_D34_WW	0.699028	0.763104	0.747255	0.696885	0.636816	0.742027	0.742637	0.755534	0.743587	0.681614	0.747027	0.793878	0.771108	0.775176	0.716635	0.731883	0.733484	0.738473	0.706262	0.67294	0.754484	0.743267	0.733192	0.687771	0.794423	0.640429	0.677314	0.734017	0.724311	0.742256	0.664196	0.744982	0.758596	0.758261	0.739723	0.729444	0.73052	0.742965	0.753559	0.783564	0.718223	0.759549	0.734082	0.805431	0.789682	0.766973	0.710411
MPH	D34_WW	MPH_D34_WW	402	276	330	299.5	302	413	452	276	342	197.5	334	407.5	380.5	353.5	271	270	431	379	502	270	261	447	343	219	563.5	218	322	356.5	387	369	243	283.5	260.5	491	433	298.5	397	458.5	446.5	447.5	348.5	409.5	480.5	345	199	438	327.5
FDNIC	D34_WW	FDNIC_D34_WW	1.25235	1.24992	1.27144	1.23268	1.22	1.30049	1.26773	1.25782	1.28803	1.17241	1.28472	1.28459	1.34063	1.27083	1.28616	1.24418	1.27298	1.31084	1.2133	1.22674	1.30735	1.29444	1.27844	1.25836	1.38752	1.20234	1.27753	1.31572	1.32142	1.2853	1.21369	1.24619	1.33327	1.3251	1.34457	1.28053	1.28642	1.26139	1.25022	1.281	1.24456	1.26098	1.28626	1.29233	1.25096	1.32921	1.27606
TPA	D34_WW	TPA_D34_WW	15179	14241.5	15482	14699	10741	22780.5	18530	14235	17567	8160	16755	19316	25983.5	16854	18045	12598.5	18403.5	19805.5	12937.5	12118	21114.5	21277.5	17099.5	11776.5		9758	15684	23692.5	22218.5	17449.5	10477.5	14699.5	24907.5	24361.5	27913	17268.5	17085	16582.5	16857.5	18972.5	13123	16105.5	18617.5	18069	14139	26519	17658
PP	D34_WW	PP_D34_WW	5481	3678	4750	4424	4704.5	6812	5286.5	4143	5193.5	2993	4901	4641.5	7164	4480.5	6112.5	4193.5	5391.5	5893	3815.5	4712	6099.5	6515	4686.5	4281.5		3669	5794	7290.5	7320.5	4759.5	3869.5	4189	6998	7021	8461	5523	5469.5	4963	4714	4721.5	4253.5	4582.5	5955.5	4115	3426	7434	5102
HWR	D34_WW	HWR_D34_WW	0.658815	0.562325	0.50152	0.501773	0.511945	0.583081	0.733016	0.491762	0.606608	0.453912	0.69407	0.689767	0.612196	0.766423	0.458251	0.494256	0.67648	0.600637	0.932682	0.524728	0.469464	0.759059	0.510931	0.50992	0.765027	0.413021	0.575	0.459715	0.603272	0.697712	0.46351	0.516559	0.391872		0.613722	0.579036	0.683991	0.861299	0.908624	0.852836	0.632964	0.771651	0.785555	0.653249	0.361633	0.6233	0.72006
GCV	D34_WW	GCV_D34_WW	45.9546	45.6182	45.1963	45.6376	45.213	45.5887	45.6991	45.3185	45.3888	45.196	45.542	45.5559	45.7337	45.1708	45.1968	45.0404	45.4452	45.4069	45.0383	44.9214	45.2834	45.5582	45.3594	45.7954		45.6974	46.0766	45.9026	45.934	45.6568	45.2645	45.327	45.4555	45.5247	45.9188	45.3963	45.4896	45.2238	45.334	45.5681	45.209	45.485	45.4501	45.3987	45.3973	45.5094	45.1634
M_HEX_I	D34_WW	M_HEX_I_D34_WW	0.064779	0.055594	0.06837	0.071749	0.037695	0.089572	0.078877	0.058168	0.076311	0.03621	0.070171	0.075026	0.111354	0.063342	0.07018	0.057998	0.070473	0.079621	0.05519	0.049542	0.084292	0.093904	0.072535	0.053427		0.038909	0.058412	0.100584	0.087123	0.071787	0.041176	0.060427	0.091007	0.103509	0.117098	0.074905	0.071313	0.072302	0.069391	0.085751	0.050949	0.073035	0.078726	0.078185	0.058956	0.104076	0.074461
SE_HEX_I	D34_WW	SE_HEX_I_D34_WW	0.952463	0.824748	0.987192	1.02505	0.669498	1.06923	1.02697	0.875227	1.0447	0.719422	0.96929	0.967785	1.26701	0.859151	0.93914	0.92558	0.911635	1.03395	0.854415	0.805466	1.0605	1.14587	0.991015	0.891228	1.59179	0.704546	0.855237	1.20163	1.07049	0.966258	0.732677	0.885166	1.05873	1.20157	1.26688	1.02862	0.983235	1.01774	0.959161	1.11094	0.801818	1.03934	1.0302	1.03937	0.892544	1.15157	0.918373
S_HEX_I	D34_WW	S_HEX_I_D34_WW	0.487468	0.451925	0.496777	0.49491	0.400907	0.516351	0.503097	0.466232	0.510879	0.417677	0.490451	0.491814	0.557343	0.458222	0.480918	0.480433	0.474788	0.508331	0.457629	0.441771	0.511325	0.528971	0.497682	0.469739	0.614113	0.413083	0.460985	0.543606	0.516995	0.491404	0.422852	0.465291	0.513352	0.545683	0.556485	0.50626	0.493929	0.504395	0.488934	0.526194	0.444504	0.509429	0.503456	0.509056	0.46956	0.534725	0.451826
MU3_HEX_I	D34_WW	MU3_HEX_I_D34_WW	13.7589	8.7697	14.6606	19.4584	5.89369	15.8673	15.9325	10.8022	16.8081	7.9806	13.8044	12.4522	25.7158	9.75375	12.7984	13.3869	10.745	15.6473	10.8919	9.97635	17.2957	21.1508	14.3471	13.0167		6.93798	10.142	23.5223	16.4365	12.8751	7.68142	11.6635	15.2391	21.6264	24.5388	16.1619	14.4415	15.9155	13.1003	18.696	8.89	17.1479	16.3094	15.8984	12.0979	18.229	15.1267
U_HEX_I	D34_WW	U_HEX_I_D34_WW	0.989651	0.990289	0.989444	0.989984	0.992671	0.98449	0.987376	0.990292	0.988027	0.994428	0.988581	0.98684	0.982325	0.988515	0.987705	0.991405	0.98746	0.986507	0.991176	0.991734	0.985626	0.985513	0.988345	0.991966		0.99334	0.989307	0.983871	0.98487	0.988108	0.99285	0.989979	0.983049	0.983418	0.981015	0.988231	0.988355	0.988696	0.98851	0.987073	0.991049	0.989021	0.987314	0.987687	0.990358	0.981957	0.987982
E_HEX_I	D34_WW	E_HEX_I_D34_WW	0.068132	0.062026	0.06862	0.06578	0.049625	0.096878	0.079672	0.063397	0.077784	0.038905	0.073706	0.08238	0.110891	0.072438	0.079047	0.057186	0.077323	0.086352	0.057902	0.055586	0.091517	0.091954	0.074598	0.054734		0.044657	0.070022	0.102884	0.095829	0.075176	0.048749	0.065399	0.105298	0.103889	0.117448	0.076372	0.075381	0.073992	0.073818	0.081625	0.05927	0.072063	0.081448	0.078439	0.063907	0.110411	0.07565
M_HEX_H	D34_WW	M_HEX_H_D34_WW	0.038469	0.032154	0.038931	0.035453	0.028403	0.0511	0.042861	0.035114	0.043407	0.020137	0.039635	0.048351	0.063108	0.042493	0.039108	0.03064	0.03761	0.049101	0.028374	0.028734	0.053162	0.050423	0.035669	0.029228		0.019458	0.040319	0.057699	0.056037	0.040259	0.023789	0.036585	0.062735	0.060553	0.069738	0.042782	0.042118	0.041319	0.04268	0.046345	0.029536	0.038541	0.046205	0.044701	0.033442	0.066064	0.042008
SE_HEX_H	D34_WW	SE_HEX_H_D34_WW	0.553163	0.479469	0.555812	0.504563	0.490932	0.610618	0.547181	0.521167	0.581452	0.399528	0.53921	0.608946	0.680758	0.566471	0.513477	0.486806	0.494472	0.617733	0.446526	0.462796	0.633236	0.605379	0.497487	0.478283	0.892952	0.364101	0.573226	0.664125	0.666105	0.54062	0.417828	0.52633	0.696335	0.683281	0.732005	0.574463	0.56806	0.567258	0.578553	0.593676	0.460653	0.534593	0.596209	0.580501	0.500948	0.711821	0.524528
S_HEX_H	D34_WW	S_HEX_H_D34_WW	0.355627	0.323444	0.357249	0.326574	0.329253	0.37891	0.349662	0.342557	0.367668	0.285289	0.349167	0.378474	0.402512	0.359422	0.336999	0.327296	0.330697	0.381451	0.307624	0.314445	0.384509	0.375586	0.331636	0.322701	0.471156	0.266896	0.364364	0.398837	0.399743	0.350469	0.294635	0.342639	0.409409	0.405636	0.421538	0.363954	0.361718	0.361905	0.366015	0.372441	0.31525	0.347977	0.372785	0.367139	0.333344	0.415462	0.333624
MU3_HEX_H	D34_WW	MU3_HEX_H_D34_WW	2.68336	1.85292	2.67647	2.60198	2.24828	3.12008	2.48799	2.27957	2.87889	1.41257	2.40239	3.00946	3.84836	2.70439	2.11439	2.0268	1.76353	3.26021	1.59401	1.89377	3.47395	2.97845	2.02582	2.02404		1.04157	2.92147	3.70378	3.81385	2.32365	1.44699	2.40269	4.10772	3.90076	4.52183	2.83974	2.71484	2.71764	2.86593	2.90652	1.70761	2.31204	3.00396	2.69071	2.11967	4.1837	2.5015
U_HEX_H	D34_WW	U_HEX_H_D34_WW	0.989655	0.990291	0.989449	0.989995	0.992671	0.984497	0.987383	0.990296	0.988033	0.99443	0.988586	0.986849	0.982341	0.988522	0.987712	0.991408	0.987465	0.986514	0.9912	0.991737	0.985637	0.985523	0.988355	0.991968		0.993351	0.98931	0.983881	0.984877	0.98813	0.992851	0.989984	0.983063	0.983429	0.981031	0.988237	0.988361	0.988702	0.988517	0.98708	0.991051	0.989026	0.987322	0.987696	0.990362	0.981971	0.987993
E_HEX_H	D34_WW	E_HEX_H_D34_WW	0.061729	0.05808	0.062115	0.059439	0.046554	0.087862	0.072514	0.057735	0.069357	0.036105	0.065793	0.073488	0.095877	0.065451	0.070476	0.05228	0.071852	0.077503	0.05376	0.050533	0.080122	0.080654	0.06896	0.049273		0.04235	0.064167	0.090082	0.086038	0.068917	0.044203	0.058658	0.093258	0.09178	0.103208	0.067908	0.067254	0.065742	0.066207	0.073449	0.053745	0.063455	0.072511	0.068402	0.057238	0.098054	0.066636
M_HEX_G	D34_WW	M_HEX_G_D34_WW	0.08943	0.074424	0.098611	0.098211	0.052885	0.123207	0.107551	0.082103	0.106501	0.051731	0.095383	0.106855	0.159416	0.087842	0.095718	0.081415	0.09192	0.111368	0.072526	0.067512	0.118549	0.135217	0.097753	0.074843		0.05075	0.079983	0.140684	0.123098	0.098727	0.05692	0.083111	0.12977	0.144083	0.163747	0.106207	0.102318	0.099442	0.095385	0.11717	0.069215	0.102743	0.110008	0.111589	0.087851	0.147008	0.104336
SE_HEX_G	D34_WW	SE_HEX_G_D34_WW	1.32548	1.11403	1.43685	1.39554	0.952217	1.49096	1.41283	1.24827	1.47151	1.03854	1.32998	1.38813	1.82874	1.20163	1.29841	1.30978	1.20123	1.46304	1.13161	1.10908	1.50888	1.65867	1.34654	1.25859	2.26271	0.943293	1.18352	1.69837	1.5295	1.34675	1.02682	1.22556	1.5259	1.68677	1.79067	1.46812	1.42285	1.41122	1.33067	1.52819	1.10309	1.47401	1.44965	1.4954	1.33058	1.63842	1.29216
S_HEX_G	D34_WW	S_HEX_G_D34_WW	0.569571	0.52685	0.589635	0.5652	0.487536	0.598024	0.580375	0.554804	0.595359	0.508427	0.568839	0.58124	0.644674	0.541043	0.560497	0.566547	0.543095	0.59396	0.527257	0.519481	0.597345	0.618038	0.573517	0.555205	0.693477	0.485343	0.542025	0.627027	0.604664	0.573876	0.506588	0.545551	0.602909	0.627723	0.639367	0.593589	0.585234	0.585268	0.570229	0.60438	0.523884	0.595554	0.587436	0.59862	0.568384	0.620314	0.530652
MU3_HEX_G	D34_WW	MU3_HEX_G_D34_WW	37.5219	22.0929	45.8396	51.8256	17.3516	44.5948	43.0187	31.8005	47.7277	24.4706	36.303	37.198	78.14	27.2056	35.2422	38.5936	25.3357	45.3507	25.632	27.2339	51.0863	64.7807	36.6925	37.2664		17.6796	27.4098	67.4949	48.7432	35.8937	21.7552	31.3867	46.5449	60.6601	70.3089	47.6665	44.1621	43.0937	35.6196	49.3305	23.8482	49.5204	45.7159	47.9654	39.6544	53.1226	43.0273
U_HEX_G	D34_WW	U_HEX_G_D34_WW	0.98965	0.990287	0.989443	0.989984	0.992669	0.984488	0.987375	0.990292	0.988026	0.994428	0.988579	0.986838	0.982324	0.988514	0.987705	0.991405	0.987459	0.986506	0.991175	0.991734	0.985624	0.985512	0.988344	0.991966		0.99334	0.989306	0.983869	0.984868	0.988106	0.992849	0.989978	0.983048	0.983415	0.981013	0.988231	0.988354	0.988695	0.988509	0.987072	0.991048	0.98902	0.987314	0.987685	0.990358	0.981955	0.987981
E_HEX_G	D34_WW	E_HEX_G_D34_WW	0.070781	0.064983	0.071932	0.067943	0.051734	0.101378	0.083438	0.066394	0.081167	0.040642	0.076836	0.086392	0.115457	0.075859	0.082612	0.05977	0.080982	0.090104	0.060092	0.057874	0.095676	0.095723	0.077872	0.056808		0.046953	0.072643	0.106473	0.100158	0.079253	0.050865	0.068046	0.110284	0.108325	0.122745	0.079693	0.07866	0.076902	0.077103	0.085198	0.061821	0.075	0.084804	0.082259	0.066177	0.115504	0.078917
M_HEX_S	D34_WW	M_HEX_S_D34_WW	0.058737	0.052818	0.069827	0.06123	0.042111	0.092936	0.071961	0.059855	0.071513	0.036364	0.062803	0.082595	0.113117	0.065095	0.071189	0.053258	0.06537	0.079797	0.047093	0.045838	0.084199	0.098685	0.073074	0.048645		0.037198	0.05801	0.095522	0.09136	0.071355	0.042874	0.056547	0.1039	0.096938	0.111588	0.073981	0.075277	0.063459	0.063342	0.072498	0.050338	0.067706	0.075773	0.078149	0.074348	0.110553	0.074263
SE_HEX_S	D34_WW	SE_HEX_S_D34_WW	0.848769	0.783748	0.997938	0.855278	0.736263	1.10437	0.929749	0.895579	0.959068	0.720311	0.857763	1.05025	1.23619	0.881296	0.929703	0.842349	0.851729	1.0123	0.727704	0.73369	1.01833	1.17874	0.989325	0.795292	1.54383	0.675679	0.831419	1.10774	1.0984	0.963545	0.748599	0.816075	1.16718	1.10559	1.18816	0.994383	1.02133	0.876915	0.865909	0.933995	0.784831	0.942608	0.985028	1.02743	1.10634	1.20575	0.914359
S_HEX_S	D34_WW	S_HEX_S_D34_WW	0.458191	0.43895	0.499484	0.449099	0.423945	0.52418	0.479318	0.472449	0.489544	0.418036	0.460734	0.51223	0.549856	0.465749	0.477531	0.456287	0.459418	0.502402	0.419582	0.418432	0.500003	0.536319	0.497301	0.441583	0.606526	0.402713	0.453975	0.524647	0.523338	0.490603	0.42794	0.445773	0.536744	0.52484	0.542083	0.496989	0.504719	0.467055	0.463261	0.482785	0.439669	0.484386	0.495057	0.506492	0.523165	0.546161	0.456275
MU3_HEX_S	D34_WW	MU3_HEX_S_D34_WW	9.44771	7.57933	14.8103	11.1008	7.4591	17.1916	11.3359	11.2799	12.4057	7.90211	9.17942	15.2842	22.4888	10.1452	11.821	10.0678	8.52506	14.0495	6.45193	7.36193	14.4849	21.7564	13.7227	8.88313	33.0828	6.04494	8.76018	16.9149	16.8235	12.7707	7.72377	8.80178	19.2387	16.2557	19.028	14.1535	15.1696	9.87356	9.46735	11.0728	7.9511	12.289	13.2403	14.8994	21.7842	20.1352	13.4633
U_HEX_S	D34_WW	U_HEX_S_D34_WW	0.989652	0.990289	0.989444	0.989986	0.992671	0.98449	0.987376	0.990293	0.988028	0.994429	0.988581	0.986841	0.982328	0.988515	0.987707	0.991407	0.987461	0.986508	0.991177	0.991734	0.985626	0.985515	0.988347	0.991966		0.993341	0.989307	0.983873	0.98487	0.988109	0.99285	0.98998	0.983051	0.983418	0.981017	0.988232	0.988357	0.988697	0.988511	0.987073	0.991049	0.989022	0.987316	0.987688	0.990358	0.981958	0.987984
E_HEX_S	D34_WW	E_HEX_S_D34_WW	0.066176	0.062001	0.067826	0.063422	0.049443	0.096723	0.078285	0.062782	0.075397	0.03865	0.071328	0.081143	0.106865	0.071754	0.076924	0.056166	0.077302	0.084701	0.056525	0.054319	0.088943	0.089401	0.073636	0.053115		0.045063	0.06865	0.099454	0.093811	0.075457	0.04771	0.063824	0.103334	0.101052	0.113931	0.074286	0.073469	0.071609	0.072212	0.080482	0.058224	0.069132	0.079122	0.076977	0.063524	0.109058	0.073445
T2	D34_WW	T2_D34_WW	0.586812	0.66954	0.612385	0.554768	0.577338	0.666218	0.633659	0.642376	0.640856	0.549651	0.656164	0.660791	0.648809	0.68061	0.666357	0.582661	0.667917	0.633705	0.625999	0.573816	0.664088	0.596202	0.606553	0.563106	0.676441	0.584805	0.594803	0.617847	0.628919	0.627317	0.599622	0.648633	0.682117	0.642409	0.642425	0.607039	0.624252	0.623446	0.659076	0.653482	0.627005	0.612404	0.633661	0.678673	0.636482	0.668322	0.629132
T6	D34_WW	T6_D34_WW	0.321672	0.415018	0.348588	0.288447	0.313335	0.411411	0.372642	0.382557	0.380989	0.285485	0.399287	0.40455	0.392265	0.429116	0.411321	0.318811	0.413049	0.372828	0.36513	0.31183	0.410059	0.330922	0.342812	0.298151	0.42445	0.320918	0.330371	0.355672	0.366755	0.365669	0.336406	0.390739	0.430773	0.38266	0.382482	0.343549	0.361928	0.360339	0.402448	0.396309	0.365645	0.34829	0.373178	0.426432	0.37549	0.413983	0.369352
T7	D34_WW	T7_D34_WW	8.59807	7.95321	9.33549	8.8823	7.38942	8.00734	8.4049	8.57347	8.94131	9.31103	8.48394	8.21654	8.97871	7.84553	7.91269	9.55857	7.53393	8.24277	8.35091	8.0757	8.4112	8.9115	8.32795	9.15102	8.66723	7.74015	7.47233	8.05775	8.13406	8.44113	8.16659	8.3733	7.88659	8.6057	8.53688	9.01566	8.78017	8.60347	8.42097	9.0514	7.80292	9.17571	8.6739	9.13856	8.83656	8.25203	8.21618
T9	D34_WW	T9_D34_WW	2.41187	2.17871	2.40627	2.37526	2.38621	2.40154	2.30709	2.36936	2.486	2.45159	2.39905	2.2783	2.52525	2.25505	2.46186	2.42297	2.10922	2.45366	2.30515	2.43369	2.53014	2.42638	2.30018	2.48709	2.43368	2.30232	2.37292	2.48835	2.47035	2.31889	2.45484	2.36746	2.47763	2.44584	2.50709	2.46028	2.42931	2.42227	2.37605	2.29523	2.3627	2.45084	2.44146	2.38556	2.37033	2.36392	2.3279
T10	D34_WW	T10_D34_WW	1.59992	1.33037	1.55227	1.62343	1.62722	1.32981	1.43064	1.44068	1.47205	1.75005	1.38052	1.37854	1.39876	1.33969	1.3591	1.65081	1.33043	1.42323	1.45231	1.57155	1.3706	1.57255	1.51798	1.67109	1.32247	1.55995	1.5292	1.41971	1.46531	1.48303	1.53068	1.40868	1.31725	1.44526	1.43533	1.58054	1.50009	1.47053	1.37291	1.38517	1.43449	1.49514	1.47973	1.33509	1.41818	1.39471	1.48044
T12	D34_WW	T12_D34_WW	49.426	42.2951	59.8303	54.7713	33.1702	45.3004	49.3447	50.4189	57.6451	54.1626	50.989	46.1557	62.0725	41.548	44.6792	60.783	37.0511	48.5145	46.5018	44.1987	53.4986	54.8432	45.5838	56.8163	55.3031	39.2174	36.5054	48.837	46.2832	47.1418	46.3039	48.6695	45.0854	52.5086	53.3724	55.2742	54.4082	52.8456	50.4286	58.8313	40.934	61.6431	52.5648	61.1467	55.7335	46.5809	45.2111
T14	D34_WW	T14_D34_WW	3.08878	2.41483	3.22746	3.03558	3.04639	2.9552	2.92484	3.00152	3.33933	3.29153	2.99944	2.73139	3.58605	2.6535	3.13284	3.24593	2.27153	3.18706	2.75999	3.09654	3.53123	3.19611	2.67759	3.45378	3.07891	2.863	2.91892	3.42156	3.23318	2.73189	3.15241	2.97074	3.29609	3.16142	3.3593	3.26491	3.25246	3.07621	2.95973	2.84707	2.8218	3.25595	3.15447	3.06191	3.01671	2.94137	2.80306
Elongation	D34_WW	Elongation_D34_WW	2.65142	3.26845	4.25892	3.49345	3.47358	2.59801	2.51746	3.67402	2.99855	3.73193	2.73707	2.95675	2.44575	2.41853	3.28278	4.04437	2.43126	2.85045	2.98179	2.91475	2.73542	2.27914	3.55999	2.99056	1.91877	4.14251	2.4115	3.24084	2.5574	3.67632	3.4362	3.21757	3.52762	2.04191	2.64159	2.83967	2.53822	2.2233	2.9299	2.18053	2.68274	2.71172	2.89166	2.93153	4.62048	3.26338	3.21936
Heywood	D34_WW	Heywood_D34_WW	7.31599	5.53561	6.16067	6.57057	7.68669	7.16943	6.89899	5.84634	6.55406	5.568	5.72666	5.55758	7.16341	5.70396	5.95258	6.27447	6.75657	7.09329	5.12568	6.48481	5.86709	7.17983	7.01399	4.43767	6.7589	7.02797	7.81535	7.59475	7.74955	6.26363	6.58678	5.74891	6.24988	7.05131	7.68123	6.79466	6.74478	6.40313	5.96754	5.79879	6.24426	5.989	7.01625	5.09589	4.95269	6.80671	5.57843
PC4	D34_DS	PC4_D34_DS	0.076586	0.05867	0.075256	0.071744	0.090937	0.070242	0.067583	0.067651	0.066707	0.05605	0.088304	0.064826	0.066044	0.048639	0.079793	0.076019	0.067507	0.069912	0.082984	0.074425	0.068086	0.0537	0.073746	0.067062	0.061638	0.089868	0.071134	0.059	0.063161	0.070126	0.076441	0.065702	0.069651	0.065342	0.070993	0.054154	0.065441	0.071469	0.064695	0.054619	0.067411	0.06151	0.063546	0.051199	0.060354	0.057454	0.06985
PC5	D34_DS	PC5_D34_DS	0.115115	0.094324	0.095423	0.113789	0.127238	0.100638	0.108576	0.110175	0.122721	0.087723	0.12067	0.07881	0.089491	0.080389	0.118663	0.119372	0.104274	0.106332	0.113813	0.127888	0.095721	0.086458	0.108589	0.081361	0.090779	0.143014	0.099052	0.087882	0.090268	0.096204	0.100167	0.10033	0.101897	0.097717	0.098486	0.082037	0.096781	0.101128	0.093411	0.078228	0.092458	0.091349	0.102335	0.082598	0.083293	0.093036	0.11382
PC6	D34_DS	PC6_D34_DS	0.74117	0.789965	0.767162	0.748586	0.698848	0.7674	0.762435	0.750414	0.748876	0.799814	0.725885	0.805519	0.787215	0.825101	0.731721	0.732619	0.765612	0.753008	0.736316	0.720292	0.779322	0.805529	0.746646	0.801909	0.792871	0.697561	0.761165	0.798664	0.784346	0.772533	0.757742	0.778792	0.764412	0.780674	0.774598	0.809138	0.77611	0.765432	0.788317	0.815117	0.777601	0.791559	0.771438	0.818749	0.79833	0.79343	0.753563
MPH	D34_DS	MPH_D34_DS	525	382	380.5	476.5	420	464.5	526.5	323.5	401.5	343.5	281.5	472	475.5	419	369.5	301	473.5	407	490	275	380	514.5	406	326	529	291.5	445	404.5	476	356	306.5	316	334.5	483.5	458.5	418	359	525.5	406	513	471	477	512	437.5	310.5	534	399.5
FDNIC	D34_DS	FDNIC_D34_DS	1.31439	1.33374	1.31141	1.32382	1.29225	1.31902	1.30587	1.31715	1.30764	1.35207	1.23568	1.33013	1.35413	1.33601	1.33492	1.26601	1.31556	1.31218	1.27182	1.25836	1.35353	1.35286	1.29264	1.32374	1.36002	1.29802	1.33495	1.36439	1.3238	1.29527	1.298	1.29956	1.36026	1.34345	1.3617	1.3822	1.32725	1.30868	1.31627	1.35781	1.29086	1.3334	1.32866	1.35566	1.32281	1.35376	1.28752
TPA	D34_DS	TPA_D34_DS	23488.5	23557.5	23216	28923	20493.5	27457	25408.5	21167	22447.5	26706.5	12199	26556.5	35311	26028.5	24745.5	16135.5	26617	21745.5	18864	14375	28730	34657	21558	25537.5	35433.5	19161	31059	34097.5	24937	20258.5	18577.5	19723	27685	30324.5	33916.5	35450.5	22767	24094.5	22715.5	33860	19981.5	27102	26074.5	30135.5	22395.5	35527.5	17079
PP	D34_DS	PP_D34_DS	7338	5638.5	6505	8593	7178	7844	7081	6327.5	6229.5	6448	3347.5	6087.5	9123	5433.5	8003.5	4550.5	7051	6575	5732.5	4898.5	7686	8299	6531.5	5132.5	8733.5	6472	8868.5	8508.5	6741.5	5491	5450	4994.5	7650.5	8193	8899	8574.5	6163.5	6954.5	5750.5	7516.5	5480.5	6879	7202.5	6530	5653.5	8931.5	5033.5
HWR	D34_DS	HWR_D34_DS	0.800306	0.587988	0.511675	0.624763	0.583786	0.575887	0.707661	0.514115	0.636125	0.529757	0.64375	0.755377	0.581883	0.861093	0.599862	0.504605	0.726754	0.645151	0.698663	0.577119	0.63703	0.722672	0.526196	0.632308	0.69143	0.459	0.555227	0.446648	0.782437	0.537631	0.487484	0.523211	0.483372	0.794396	0.681477	0.661661	0.655898	0.902489	0.663399	0.683734	0.852453	0.821913	0.808822	0.736819	0.488904	0.723259	0.689519
GCV	D34_DS	GCV_D34_DS	45.9252	45.887	45.9077	45.8575	45.3766	45.8229	46.0351	45.8627	45.8384	46.1798	45.1543	45.7139	46.078	45.3506	45.5135	45.2487	45.4757	45.4394	45.2386	45.1909	45.8132	46.1442	45.2342	45.5688	45.714	45.0663	45.4233	45.7346	45.258	44.9946	45.1255	45.0322	45.3281	45.5998	45.6052	45.5478	45.0626	45.2715	45.2666	45.7737	45.2464	45.686	45.7309	45.6676	45.3011	45.6293	45.3216
M_HEX_I	D34_DS	M_HEX_I_D34_DS	0.09664	0.09787	0.097269	0.121495	0.076316	0.111475	0.112222	0.083959	0.095641	0.118753	0.048267	0.101351	0.15674	0.09275	0.096255	0.071688	0.095325	0.087699	0.081732	0.060258	0.119153	0.148484	0.079673	0.116706	0.138923	0.072834	0.12087	0.141209	0.098955	0.082246	0.073484	0.076074	0.098463	0.13301	0.128254	0.135649	0.088067	0.100803	0.089973	0.139176	0.079314	0.121367	0.110731	0.113676	0.079186	0.133844	0.072726
SE_HEX_I	D34_DS	SE_HEX_I_D34_DS	1.15007	1.15644	1.15361	1.30605	0.980384	1.22833	1.27457	1.05635	1.13669	1.31396	0.778065	1.1225	1.50335	1.03499	1.11922	1.00939	1.04491	1.08674	1.07111	0.914694	1.28884	1.43978	0.982665	1.27819	1.33148	0.962163	1.25994	1.42039	1.14198	1.03392	0.988734	0.975855	1.08585	1.38656	1.27057	1.31204	1.07589	1.17904	1.0827	1.36973	1.02456	1.34387	1.23702	1.19557	0.975828	1.28003	1.01046
S_HEX_I	D34_DS	S_HEX_I_D34_DS	0.534768	0.536029	0.535567	0.566323	0.493798	0.551228	0.560226	0.513668	0.527355	0.567797	0.437415	0.528853	0.598635	0.508226	0.528039	0.502255	0.508194	0.520721	0.516517	0.477123	0.56238	0.588145	0.494296	0.551179	0.569811	0.489762	0.557257	0.586836	0.533129	0.506896	0.497167	0.493877	0.520452	0.579107	0.557175	0.567473	0.517861	0.539828	0.519447	0.57801	0.506058	0.573125	0.552209	0.544302	0.49337	0.561178	0.502559
MU3_HEX_I	D34_DS	MU3_HEX_I_D34_DS	19.7406	19.8512	19.5767	25.9481	13.7665	22.1973	25.3134	16.1427	20.0688	26.8302	8.1625	17.0706	35.7325	13.3867	17.9538	15.414	14.2001	17.334	17.414	12.8155	25.4652	31.8235	13.0395	28.0502	24.9294	13.2418	23.1501	31.7438	18.5712	15.1876	14.1634	12.7865	15.5214	30.8352	23.2543	23.6782	16.8248	21.1891	16.5961	27.2381	15.1298	28.9911	22.9098	19.6594	12.9733	21.5634	15.4489
U_HEX_I	D34_DS	U_HEX_I_D34_DS	0.984009	0.983963	0.984194	0.980328	0.986042	0.98132	0.982707	0.985583	0.984724	0.981828	0.991677	0.981931	0.976016	0.982288	0.983156	0.989	0.981893	0.98519	0.987147	0.990197	0.98046	0.976463	0.98532	0.982634	0.975936	0.986945	0.978884	0.976829	0.983027	0.986204	0.98734	0.986563	0.981166	0.97938	0.976966	0.975919	0.984499	0.983599	0.984534	0.976992	0.986387	0.981561	0.982258	0.979509	0.98475	0.975867	0.988358
E_HEX_I	D34_DS	E_HEX_I_D34_DS	0.100476	0.100792	0.098959	0.121829	0.088896	0.116001	0.108238	0.091751	0.09591	0.113068	0.054656	0.109845	0.144865	0.107299	0.105404	0.071301	0.109825	0.094241	0.082679	0.065237	0.121113	0.141509	0.092194	0.107459	0.143352	0.083594	0.129269	0.142031	0.105626	0.08672	0.081666	0.084658	0.115493	0.126861	0.138582	0.143795	0.097836	0.103081	0.096927	0.138686	0.087113	0.115382	0.110034	0.124836	0.09592	0.142422	0.076003
M_HEX_H	D34_DS	M_HEX_H_D34_DS	0.058433	0.056427	0.058375	0.07388	0.053837	0.06417	0.061828	0.054113	0.056269	0.065739	0.027217	0.066551	0.086478	0.064904	0.056204	0.038014	0.061665	0.053538	0.045295	0.034507	0.071647	0.082943	0.051375	0.062664	0.087668	0.043977	0.080034	0.084108	0.06226	0.050037	0.045246	0.050051	0.070516	0.074925	0.08627	0.090197	0.057249	0.060415	0.057997	0.08667	0.049404	0.065826	0.065382	0.075555	0.053223	0.089453	0.042603
SE_HEX_H	D34_DS	SE_HEX_H_D34_DS	0.668513	0.64691	0.675573	0.768941	0.664663	0.690014	0.683807	0.655229	0.650056	0.707471	0.440295	0.715224	0.802194	0.699766	0.633186	0.530377	0.663601	0.6403	0.586592	0.511572	0.73809	0.772786	0.620389	0.671099	0.810361	0.571462	0.801414	0.79888	0.691941	0.614286	0.586144	0.628787	0.743738	0.754472	0.808588	0.835985	0.663893	0.681917	0.673425	0.824528	0.614734	0.699828	0.708788	0.757111	0.624721	0.826977	0.575592
S_HEX_H	D34_DS	S_HEX_H_D34_DS	0.400406	0.392142	0.402875	0.434578	0.398639	0.408261	0.406083	0.395468	0.390279	0.414284	0.305675	0.416965	0.44416	0.411684	0.387672	0.346481	0.39776	0.390313	0.36963	0.338158	0.424265	0.433868	0.381875	0.396397	0.446626	0.36364	0.444759	0.443967	0.408963	0.378306	0.36948	0.386031	0.42643	0.429951	0.444189	0.455105	0.398467	0.404773	0.402048	0.451626	0.38064	0.411297	0.414438	0.43058	0.384501	0.452648	0.365317
MU3_HEX_H	D34_DS	MU3_HEX_H_D34_DS	3.6455	3.41176	3.86987	5.13769	3.96681	3.91109	3.80666	3.69651	3.68545	4.08747	1.51444	4.17382	5.16832	3.85379	3.12528	2.23945	3.49197	3.3805	2.88554	2.19447	4.41512	4.7319	3.25384	3.84957	5.29099	2.73924	5.55936	5.18392	3.91998	3.22628	2.82907	3.36673	4.62921	4.60902	5.5065	5.73955	3.64961	3.87549	3.79615	5.69136	3.09811	3.91268	4.12772	4.58003	3.06119	5.47302	2.77389
U_HEX_H	D34_DS	U_HEX_H_D34_DS	0.98402	0.983974	0.984204	0.980342	0.986047	0.981332	0.98272	0.985592	0.984735	0.981843	0.991686	0.981946	0.976048	0.982306	0.983166	0.989009	0.981905	0.9852	0.987152	0.9902	0.980479	0.976492	0.985327	0.98266	0.975969	0.986949	0.978899	0.976855	0.98304	0.98621	0.987348	0.986571	0.981182	0.979399	0.976991	0.97595	0.984511	0.983612	0.984544	0.977014	0.986395	0.98158	0.982272	0.979533	0.98476	0.975894	0.988364
E_HEX_H	D34_DS	E_HEX_H_D34_DS	0.088586	0.08864	0.088218	0.108095	0.081022	0.102819	0.094941	0.081407	0.084951	0.098798	0.050581	0.09752	0.124178	0.093991	0.09321	0.064514	0.098626	0.083057	0.073913	0.058756	0.104152	0.122053	0.083373	0.092351	0.124057	0.075783	0.115111	0.121701	0.092647	0.078333	0.072016	0.076306	0.102	0.110267	0.120575	0.124423	0.085449	0.090573	0.085556	0.121588	0.076818	0.098714	0.096472	0.107263	0.084076	0.124912	0.067383
M_HEX_G	D34_DS	M_HEX_G_D34_DS	0.136723	0.134482	0.13958	0.170691	0.106866	0.158656	0.15778	0.120967	0.134844	0.173567	0.064593	0.144662	0.223842	0.132392	0.133463	0.101555	0.129561	0.125159	0.112688	0.083977	0.170747	0.217953	0.111472	0.164039	0.200757	0.099726	0.167764	0.201373	0.144006	0.115794	0.104051	0.106157	0.142087	0.189864	0.182178	0.192893	0.127744	0.141823	0.126132	0.193365	0.110189	0.172065	0.156289	0.163164	0.119995	0.192919	0.103341
SE_HEX_G	D34_DS	SE_HEX_G_D34_DS	1.64511	1.61012	1.6678	1.8521	1.38924	1.76772	1.81316	1.54148	1.61416	1.93654	1.05242	1.61571	2.16562	1.49229	1.57237	1.44486	1.43916	1.56918	1.49149	1.29301	1.86431	2.12989	1.39011	1.8039	1.93984	1.3435	1.76892	2.04993	1.67668	1.46924	1.41674	1.37454	1.58714	1.9977	1.82679	1.88256	1.57991	1.67299	1.53304	1.9177	1.4371	1.92086	1.75827	1.73351	1.48363	1.86516	1.44795
S_HEX_G	D34_DS	S_HEX_G_D34_DS	0.62185	0.616664	0.625017	0.649324	0.580155	0.638691	0.64422	0.606503	0.611668	0.659419	0.512628	0.617695	0.682345	0.598159	0.611225	0.590927	0.587136	0.610698	0.597903	0.563093	0.650076	0.678234	0.579925	0.632068	0.658457	0.572691	0.638462	0.67211	0.626402	0.593332	0.586219	0.578812	0.613295	0.663938	0.643852	0.653082	0.611792	0.623989	0.604625	0.657264	0.589654	0.657386	0.63658	0.633951	0.596907	0.650689	0.591455
MU3_HEX_G	D34_DS	MU3_HEX_G_D34_DS	58.7231	55.0743	59.7785	75.0772	39.8071	67.4113	74.5446	51.3404	58.8496	86.9998	20.702	51.7844	107.768	41.163	51.0632	46.1015	38.112	53.2937	47.9397	37.3386	78.2982	104.327	37.8333	79.8712	77.9213	37.6492	65.6287	97.1161	59.3448	44.3226	42.5884	36.4174	49.6548	94.4607	70.3791	71.0459	54.5243	61.9001	48.204	75.7152	42.4838	85.6462	66.47	60.9288	45.1047	68.1192	45.9712
U_HEX_G	D34_DS	U_HEX_G_D34_DS	0.984007	0.983961	0.984192	0.980325	0.98604	0.981318	0.982705	0.985582	0.984722	0.981826	0.991677	0.981929	0.976013	0.982287	0.983155	0.988999	0.981891	0.985189	0.987146	0.990197	0.980458	0.97646	0.985318	0.982633	0.975932	0.986943	0.978881	0.976827	0.983025	0.986202	0.98734	0.986562	0.981164	0.979378	0.976962	0.975915	0.984498	0.983598	0.984532	0.976989	0.986387	0.981559	0.982256	0.979507	0.984748	0.975862	0.988357
E_HEX_G	D34_DS	E_HEX_G_D34_DS	0.104882	0.10532	0.103296	0.127006	0.092294	0.121038	0.112943	0.096008	0.099942	0.118034	0.057098	0.11461	0.151138	0.112702	0.109997	0.074803	0.114944	0.098423	0.086371	0.067834	0.126296	0.148121	0.096201	0.111541	0.149925	0.087097	0.134461	0.147478	0.110622	0.090807	0.085115	0.08865	0.121172	0.131842	0.144822	0.150658	0.10245	0.107158	0.101249	0.144776	0.090779	0.120141	0.114913	0.130935	0.100208	0.150125	0.079229
M_HEX_S	D34_DS	M_HEX_S_D34_DS	0.096869	0.089825	0.102774	0.116888	0.079835	0.121068	0.104381	0.091898	0.092966	0.125732	0.046297	0.114422	0.153191	0.109625	0.100177	0.072291	0.098888	0.093413	0.074044	0.057883	0.123206	0.166038	0.088539	0.107856	0.158377	0.073824	0.118552	0.143295	0.11249	0.084543	0.077178	0.078145	0.118934	0.129547	0.138999	0.147523	0.099987	0.097601	0.089815	0.131785	0.078185	0.114839	0.107963	0.129237	0.118684	0.153999	0.072987
SE_HEX_S	D34_DS	SE_HEX_S_D34_DS	1.12753	1.04265	1.19653	1.22512	1.00052	1.31348	1.16607	1.12706	1.0795	1.36052	0.739319	1.24423	1.44186	1.20237	1.13563	1.00522	1.07636	1.1292	0.956327	0.863244	1.2872	1.57209	1.06945	1.16474	1.49117	0.965451	1.20388	1.39776	1.26789	1.05407	1.01154	0.986226	1.2736	1.31835	1.33574	1.38735	1.1769	1.1162	1.06267	1.273	0.984996	1.23454	1.18591	1.31824	1.41597	1.4569	0.995221
S_HEX_S	D34_DS	S_HEX_S_D34_DS	0.529725	0.51022	0.544593	0.550587	0.499445	0.56753	0.538083	0.5297	0.512245	0.576356	0.424756	0.554393	0.589573	0.545826	0.531729	0.501229	0.517502	0.530255	0.488489	0.462727	0.562095	0.608678	0.51565	0.532436	0.596559	0.491209	0.545755	0.582659	0.558898	0.510872	0.502853	0.496306	0.560137	0.56758	0.569678	0.580952	0.539791	0.525436	0.514284	0.559877	0.495858	0.55221	0.54198	0.568271	0.586077	0.592974	0.498784
MU3_HEX_S	D34_DS	MU3_HEX_S_D34_DS	17.554	13.9109	20.7965	20.1516	13.4838	26.1998	18.5851	18.4561	17.0674	28.2021	6.79057	21.9116	29.7655	19.933	17.4198	14.7368	14.4409	18.2343	11.8816	10.256	23.4439	39.6483	15.7215	19.1777	33.7595	12.7011	18.9137	28.6029	23.9948	15.9742	14.2413	12.7716	23.1777	24.7299	24.7785	26.1772	20.2931	17.2923	15.2057	20.9988	12.7577	21.055	19.2507	24.4817	35.4206	30.5867	14.0754
U_HEX_S	D34_DS	U_HEX_S_D34_DS	0.984011	0.983965	0.984196	0.98033	0.986042	0.98132	0.982709	0.985584	0.984725	0.98183	0.991679	0.981931	0.97602	0.98229	0.983158	0.989	0.981895	0.985191	0.987148	0.990197	0.980463	0.976464	0.985321	0.982638	0.975936	0.986945	0.978886	0.976832	0.983028	0.986204	0.987342	0.986563	0.981167	0.979383	0.976969	0.975922	0.9845	0.9836	0.984534	0.976994	0.986389	0.981564	0.98226	0.979511	0.98475	0.975867	0.98836
E_HEX_S	D34_DS	E_HEX_S_D34_DS	0.097913	0.09757	0.096738	0.117211	0.087464	0.115263	0.10441	0.0899	0.093851	0.109512	0.053695	0.109122	0.140349	0.106461	0.102444	0.070048	0.108103	0.091641	0.07985	0.06379	0.116772	0.139578	0.090402	0.102773	0.142698	0.083268	0.125884	0.139342	0.103596	0.086233	0.079727	0.083444	0.113884	0.122621	0.135111	0.139981	0.09541	0.100331	0.095398	0.134931	0.08475	0.109834	0.106788	0.121853	0.096197	0.142185	0.073993
T2	D34_DS	T2_D34_DS	0.642998	0.677385	0.635122	0.643707	0.620184	0.65088	0.641777	0.640901	0.631831	0.632586	0.645845	0.678574	0.650477	0.733426	0.639981	0.587122	0.70286	0.63385	0.622429	0.578988	0.653527	0.656752	0.671623	0.648637	0.679607	0.642896	0.648046	0.676218	0.679596	0.67091	0.660316	0.689473	0.685092	0.62622	0.674238	0.704246	0.678503	0.631211	0.686594	0.694608	0.662955	0.659601	0.646572	0.725375	0.678074	0.696762	0.640406
T6	D34_DS	T6_D34_DS	0.382966	0.424994	0.374601	0.384457	0.35687	0.392356	0.381224	0.380845	0.370974	0.372196	0.386917	0.426577	0.392969	0.499053	0.379212	0.323491	0.456659	0.372499	0.359822	0.312211	0.395781	0.401054	0.417211	0.395101	0.42899	0.382709	0.388854	0.424065	0.427731	0.41679	0.403413	0.439858	0.434075	0.364192	0.421478	0.459815	0.42615	0.369111	0.436464	0.446958	0.406963	0.402981	0.387208	0.488241	0.425627	0.450025	0.379888
T7	D34_DS	T7_D34_DS	8.28927	8.40408	8.55938	8.50316	7.34214	8.18594	8.68507	8.31795	8.62518	9.02523	7.94365	7.66521	8.88427	7.65818	7.72893	9.17576	7.28074	8.22091	8.7721	7.99294	8.24543	8.85765	7.54372	8.86684	8.09277	7.36694	7.52433	7.92721	8.37628	8.5635	7.99137	7.98848	7.56355	8.44214	7.75816	8.04465	8.1845	8.14207	8.12157	8.3346	8.00153	8.99418	8.68952	8.02019	7.62343	8.07349	8.75771
T9	D34_DS	T9_D34_DS	2.42163	2.4655	2.38437	2.48945	2.37888	2.46197	2.44908	2.48154	2.43237	2.45228	2.25958	2.22776	2.46984	2.3022	2.43133	2.41786	2.29747	2.47248	2.47086	2.41911	2.47894	2.44309	2.36317	2.34363	2.39273	2.37181	2.40656	2.49152	2.43296	2.37344	2.42507	2.33983	2.42294	2.43469	2.4329	2.42943	2.47886	2.39136	2.39627	2.42222	2.42542	2.50729	2.43012	2.46844	2.3824	2.38891	2.46818
T10	D34_DS	T10_D34_DS	1.3972	1.28718	1.44257	1.39919	1.45039	1.34919	1.34813	1.43484	1.44479	1.41535	1.41934	1.26791	1.358	1.13746	1.40922	1.60023	1.19786	1.42058	1.50181	1.52691	1.33436	1.34422	1.30981	1.33823	1.28034	1.33065	1.31751	1.20037	1.29862	1.35059	1.3024	1.27773	1.27602	1.4027	1.28381	1.24063	1.29913	1.39724	1.28455	1.24189	1.32112	1.32345	1.40706	1.14788	1.27313	1.28565	1.43161
T12	D34_DS	T12_D34_DS	50.5167	53.2088	51.6017	53.1894	37.0675	49.8024	57.6933	50.2457	53.0464	60.7225	41.4989	41.7986	60.6198	42.4666	42.0236	57.0795	37.4565	49.1248	53.7975	44.9978	52.5408	59.3431	39.8504	59.695	48.1143	39.5178	41.8574	52.377	52.4067	51.7399	48.5956	45.1839	41.681	54.7323	44.7148	47.9673	50.8988	48.9844	48.1294	51.6009	47.0175	63.6765	54.5347	49.6241	42.197	46.3774	55.0491
T14	D34_DS	T14_D34_DS	3.14463	3.16518	3.01827	3.31719	3.01966	3.18274	3.22092	3.27516	3.11881	3.25173	2.5985	2.55891	3.33869	2.74683	3.03245	3.05057	2.68179	3.2154	3.16309	3.07501	3.31444	3.3015	2.86163	2.97892	2.97561	2.95691	2.99468	3.48531	3.19478	2.94231	3.15497	2.81003	3.03753	3.29965	3.09633	3.06795	3.38945	3.06293	3.012	3.01862	3.06653	3.46359	3.12123	3.17039	2.94367	2.95497	3.23929
Elongation	D34_DS	Elongation_D34_DS	2.27513	3.63956	3.42476	2.58059	2.70011	2.80123	2.59214	3.26029	3.08247	2.8556	3.07167	2.52424	2.7211	2.4485	2.32524	3.75615	2.65106	2.72071	3.19904	2.6317	2.30662	2.16625	3.60382	2.42693	2.5852	3.59288	2.66814	3.65876	2.31969	3.47084	3.46491	3.0443	3.07012	2.14814	2.10033	2.46511	2.24116	2.025	2.95954	2.43723	2.23707	2.54641	2.08696	2.25583	3.19781	2.26656	2.86348
Heywood	D34_DS	Heywood_D34_DS	7.51327	6.23685	6.94476	8.19869	8.39201	7.53106	7.27763	6.63705	6.80532	6.4577	5.55792	6.06208	7.73059	5.21827	8.02365	6.23091	6.96067	6.91046	6.19803	6.59359	7.06578	7.10411	7.35829	5.46196	7.345	5.94667	8.42736	7.30857	6.77668	6.2106	6.35171	5.98567	6.55517	7.23695	7.1413	6.87214	6.4754	7.19925	5.91097	6.51246	6.34135	6.58973	7.1807	5.80178	6.01285	7.48571	6.20502
PC4	D34_R	PC4_D34_R	0.853335	0.875985	1.04122	0.794859	0.899556	1.02474	0.814243	0.79212	0.935713	0.599138	1.10705	0.976325	0.948567	0.68925	0.918311	0.880481	0.794321	0.963227	1.1441	0.72653	0.93961	0.717176	0.920904	0.695022	1.06205	0.77046	0.752812	0.861301	0.764717	0.949651	0.728086	0.894538	0.952427	0.885645	0.861231	0.662248	0.770492	0.929388	0.774596	0.906539	0.877702	0.880563	0.743245	0.914072	0.867404	0.833089	0.866894
PC5	D34_R	PC5_D34_R	0.911961	0.921286	0.884636	0.835326	0.818667	0.842237	1.01575	1.15512	1.05574	0.610561	1.12697	0.961168	0.916747	0.878424	0.976956	1.09134	0.915359	0.89171	0.79106	0.978942	0.872197	0.791356	0.912267	0.603085	0.968392	0.98897	0.678694	0.716089	0.76675	0.818744	0.695454	0.870588	0.97496	0.947136	0.917968	0.718929	0.831638	0.891718	0.937344	0.798326	0.717196	0.832914	0.952175	0.954151	0.957083	0.934979	0.846856
PC6	D34_R	PC6_D34_R	1.06029	1.0352	1.02664	1.07419	1.09741	1.03419	1.02666	0.993223	1.00711		0.971698	1.01466	1.02089	1.06441	1.02105	1.00101	1.0438	1.01968	1.04255	1.07037	1.03292	1.08377	1.01835		0.998046	1.08921	1.1238	1.08807	1.08289	1.04079	1.14084	1.04538	1.00767	1.02956	1.04715	1.10925	1.06241	1.03024	1.04612	1.04027	1.08267	1.04214	1.05089	1.01653	1.01095	1.03449	1.06074
MPH	D34_R	MPH_D34_R	1.30597	1.38406	1.15303	1.59099	1.39073	1.1247	1.16482	1.1721	1.17398	1.73924	0.842814	1.15828	1.24967	1.18529	1.36347	1.11481	1.09861	1.07388	0.976096	1.01852	1.45594	1.15101	1.18367	1.48858	0.938776	1.33716	1.38199	1.13464	1.22997	0.96477	1.26132	1.11464	1.28407	0.984725	1.05889	1.40034	0.904282	1.14613	0.909295	1.14637	1.35151	1.16484	1.06556	1.26812	1.5603	1.21918	1.21985
FDNIC	D34_R	FDNIC_D34_R	1.04954	1.06707	1.03144	1.07394	1.05922	1.01425	1.03008	1.04717	1.01523		0.961825	1.03545	1.01008	1.05129	1.03791	1.01755	1.03345	1.00102	1.04823	1.02578	1.03532	1.04513	1.0111	1.05196	0.980185	1.07958	1.04495	1.03699	1.0018	1.00776	1.06947	1.04283	1.02025	1.01385	1.01274	1.07939	1.03174	1.03749	1.05283	1.05995	1.03721	1.05743	1.03296	1.049	1.05744	1.01847	1.00898
TPA	D34_R	TPA_D34_R	1.54743	1.65414	1.49955	1.96768	1.90797	1.20528	1.37121	1.48697	1.27782		0.728081	1.37485	1.35898	1.54435	1.37132	1.28075	1.4463	1.09795	1.45809	1.18625	1.36068	1.62881	1.26074	2.16851	0.808172	1.96362	1.9803	1.43917	1.12235	1.16098	1.77309	1.34175	1.11151	1.24477	1.21508	2.0529	1.33257	1.45301	1.3475	1.78469	1.52263	1.68278	1.40054	1.6678	1.58395	1.3397	0.96721
PP	D34_R	PP_D34_R	1.33881	1.53303	1.36947	1.94236	1.52577	1.1515	1.33945	1.52727	1.19948	2.15436	0.683024	1.31154	1.27345	1.2127	1.30937	1.08513	1.3078	1.11573	1.50242	1.03958	1.2601	1.27383	1.39368	1.19876	0.827898	1.76397	1.53063	1.16707	0.920907	1.15369	1.40845	1.19229	1.09324	1.16693	1.05177	1.55251	1.12688	1.40127	1.21988	1.59197	1.28847	1.50115	1.20939	1.58688	1.65017	1.20144	0.986574
HWR	D34_R	HWR_D34_R	1.21477	1.04564	1.02025	1.24511	1.14033	0.987662	0.96541	1.04546	1.04866	1.16709	0.9275	1.09512	0.950485	1.12352	1.30903	1.02094	1.07432	1.07411	0.74909	1.09984	1.35693	0.952063	1.02988	1.24001	0.903798	1.11132	0.965612	0.971576	1.29699	0.770563	1.05172	1.01288	1.2335	0.816904	1.1104	1.14269	0.958928	1.04782	0.730114	0.801718	1.34676	1.06514	1.02962	1.12793	1.35193	1.16037	0.957585
GCV	D34_R	GCV_D34_R	0.99936	1.00589	1.01574	1.00482	1.00362	1.00514	1.00735	1.01201	1.00991	1.02177	0.991487	1.00347	1.00753	1.00398	1.00701	1.00463	1.00067	1.00071	1.00445	1.006	1.0117	1.01286	0.997238	0.995053		0.986191	0.985822	0.996339	0.985283	0.985497	0.996929	0.993498	0.997195	1.00165	0.993171	1.00334	0.990613	1.00106	0.998514	1.00451	1.00083	1.00442	1.00618	1.00592	0.99788	1.00263	1.0035
M_HEX_I	D34_R	M_HEX_I_D34_R	1.49184	1.76044	1.42268	1.69333	2.02457	1.24453	1.42275	1.44339	1.25331		0.687848	1.35088	1.40758	1.46427	1.37155	1.23604	1.35265	1.10146	1.48092	1.2163	1.41357	1.58123	1.09841	2.1844	0.751719	1.87191	2.06927	1.40389	1.13581	1.14569	1.78463	1.25894	1.08193	1.28501	1.09527	1.81095	1.23494	1.39419	1.29661	1.62302	1.55673	1.66176	1.40654	1.45394	1.34314	1.28602	0.976699
SE_HEX_I	D34_R	SE_HEX_I_D34_R	1.20747	1.40217	1.16857	1.27414	1.46436	1.1488	1.2411	1.20695	1.08805		0.802716	1.15986	1.18653	1.20467	1.19175	1.09055	1.14619	1.05105	1.25362	1.13561	1.21531	1.2565	0.991574	1.43419	0.836465	1.36565	1.47321	1.18205	1.06679	1.07003	1.34948	1.10245	1.02562	1.15396	1.00292	1.27554	1.09424	1.15849	1.1288	1.23294	1.2778	1.293	1.20076	1.15029	1.09331	1.11155	1.10028
S_HEX_I	D34_R	S_HEX_I_D34_R	1.09703	1.1861	1.07808	1.1443	1.2317	1.06754	1.11356	1.10174	1.03225		0.891863	1.07531	1.07409	1.10913	1.09798	1.04542	1.07036	1.02437	1.12868	1.08002	1.09985	1.11187	0.993196	1.17337	0.92786	1.18563	1.20884	1.07953	1.03121	1.03153	1.17575	1.06144	1.01383	1.06125	1.00124	1.12091	1.04845	1.07025	1.06241	1.09847	1.13848	1.12503	1.09684	1.06924	1.05071	1.04947	1.11228
MU3_HEX_I	D34_R	MU3_HEX_I_D34_R	1.43475	2.26362	1.33532	1.33351	2.33581	1.39893	1.58879	1.49439	1.194		0.591296	1.37089	1.38952	1.37247	1.40282	1.15142	1.32155	1.10779	1.59881	1.28458	1.47234	1.5046	0.908863	2.15495	0.668347	1.9086	2.28261	1.34952	1.12988	1.17961	1.84385	1.09628	1.01852	1.42581	0.947654	1.46507	1.16503	1.33135	1.26685	1.45689	1.70189	1.69066	1.40469	1.23657	1.07236	1.18292	1.0213
U_HEX_I	D34_R	U_HEX_I_D34_R	0.994299	0.993612	0.994694	0.990246	0.993322	0.99678	0.995271	0.995245	0.996657	0.987329	1.00313	0.995026	0.993577	0.993701	0.995394	0.997574	0.994362	0.998665	0.995935	0.99845	0.994759	0.990817	0.996939	0.990592	1.00584	0.993562	0.989464	0.992843	0.998129	0.998073	0.99445	0.996549	0.998085	0.995894	0.995873	0.987541	0.996099	0.994845	0.995978	0.989787	0.995296	0.992457	0.994879	0.99172	0.994337	0.993798	1.00038
E_HEX_I	D34_R	E_HEX_I_D34_R	1.47473	1.625	1.44213	1.85207	1.79136	1.19739	1.35854	1.44724	1.23303		0.741541	1.33339	1.30637	1.48125	1.33343	1.24683	1.42034	1.09136	1.42791	1.17362	1.32339	1.53891	1.23588	1.9633	0.825989	1.87191	1.84612	1.3805	1.10223	1.15356	1.67523	1.29449	1.09682	1.22112	1.17994	1.88282	1.29789	1.39314	1.31305	1.69906	1.46976	1.60113	1.35097	1.5915	1.50093	1.28993	1.00467
M_HEX_H	D34_R	M_HEX_H_D34_R	1.51896	1.7549	1.49945	2.08389	1.89547	1.25577	1.44252	1.54107	1.29631		0.686691	1.37641	1.37032	1.5274	1.43715	1.24067	1.63959	1.09037	1.59636	1.20091	1.34771	1.64494	1.44033	2.14397	0.815668	2.2601	1.98502	1.4577	1.11105	1.24288	1.90197	1.36807	1.12403	1.23735	1.23706	2.10829	1.35925	1.46216	1.35888	1.8701	1.67267	1.70795	1.41504	1.69023	1.5915	1.35404	1.01416
SE_HEX_H	D34_R	SE_HEX_H_D34_R	1.20853	1.34922	1.21547	1.52397	1.35388	1.13003	1.24969	1.25723	1.11799		0.816556	1.17453	1.17838	1.23531	1.23313	1.0895	1.34204	1.03653	1.31368	1.10539	1.16558	1.27653	1.24705	1.40314	0.907508	1.56951	1.39808	1.20291	1.03879	1.13626	1.40284	1.19466	1.06808	1.10419	1.10462	1.45525	1.1687	1.20213	1.16398	1.38885	1.33448	1.30909	1.18883	1.30424	1.24708	1.16178	1.09735
S_HEX_H	D34_R	S_HEX_H_D34_R	1.12592	1.21239	1.12772	1.33072	1.21074	1.07746	1.16136	1.15446	1.0615		0.875441	1.1017	1.10347	1.14541	1.15037	1.05862	1.20279	1.02323	1.20156	1.07541	1.10339	1.15518	1.15149	1.22837	0.947937	1.36248	1.22064	1.11315	1.02306	1.07943	1.25403	1.12664	1.04157	1.05994	1.05373	1.25045	1.1016	1.11845	1.09845	1.21261	1.20742	1.18197	1.11173	1.1728	1.15347	1.0895	1.095
MU3_HEX_H	D34_R	MU3_HEX_H_D34_R	1.35856	1.84129	1.44589	1.97453	1.76437	1.25352	1.53001	1.62158	1.28016	2.89363	0.630388	1.3869	1.34299	1.42501	1.4781	1.10492	1.9801	1.0369	1.81024	1.15878	1.27092	1.58871	1.60618	1.90192	0.843082	2.6299	1.90293	1.39963	1.02783	1.38845	1.95514	1.40124	1.12695	1.18157	1.21776	2.02115	1.34432	1.42605	1.32458	1.95814	1.81429	1.6923	1.37409	1.70216	1.44418	1.30818	1.10889
U_HEX_H	D34_R	U_HEX_H_D34_R	0.994306	0.993621	0.994699	0.990249	0.993327	0.996785	0.995277	0.99525	0.996662	0.987342	1.00314	0.995032	0.993594	0.993712	0.995397	0.99758	0.994369	0.998668	0.995916	0.99845	0.994767	0.990836	0.996936	0.990617	1.00583	0.993555	0.989477	0.992859	0.998135	0.998057	0.994457	0.996552	0.998087	0.995902	0.995882	0.987567	0.996105	0.994852	0.995981	0.989802	0.995302	0.992471	0.994885	0.991735	0.994343	0.993811	1.00038
E_HEX_H	D34_R	E_HEX_H_D34_R	1.43508	1.52617	1.42024	1.81859	1.74039	1.17023	1.30928	1.41001	1.22484		0.76879	1.32702	1.29518	1.43605	1.32258	1.23401	1.37263	1.07166	1.37487	1.16273	1.29992	1.51329	1.20901	1.87427	0.831231	1.78944	1.79393	1.351	1.07682	1.13663	1.62921	1.30086	1.09374	1.20143	1.16827	1.83223	1.27054	1.3777	1.29225	1.65541	1.42931	1.55565	1.33045	1.56813	1.46888	1.27391	1.01121
M_HEX_G	D34_R	M_HEX_G_D34_R	1.52883	1.80697	1.41546	1.738	2.02072	1.28772	1.46703	1.47336	1.26613		0.677196	1.35382	1.40414	1.50716	1.39434	1.24737	1.4095	1.12383	1.55376	1.24388	1.44031	1.61188	1.14034	2.19177	0.771193	1.96504	2.0975	1.43138	1.16985	1.17287	1.82802	1.27729	1.09491	1.31774	1.11256	1.8162	1.2485	1.42619	1.32235	1.65029	1.59198	1.67471	1.42071	1.46219	1.36589	1.3123	0.990464
SE_HEX_G	D34_R	SE_HEX_G_D34_R	1.24114	1.44531	1.16073	1.32716	1.45896	1.18563	1.28336	1.2349	1.09694		0.7913	1.16394	1.18422	1.24189	1.211	1.10314	1.19807	1.07255	1.31803	1.16584	1.23556	1.28409	1.03235	1.43327	0.857308	1.42427	1.49462	1.207	1.09623	1.09096	1.37974	1.12157	1.04014	1.18433	1.02017	1.28229	1.11038	1.18549	1.15208	1.25488	1.30279	1.30315	1.21289	1.15923	1.11503	1.13839	1.12057
S_HEX_G	D34_R	S_HEX_G_D34_R	1.09179	1.17047	1.06001	1.14884	1.18997	1.068	1.11001	1.09318	1.02739		0.901183	1.06272	1.05843	1.10557	1.09051	1.04303	1.08109	1.02818	1.13399	1.08395	1.08828	1.0974	1.01117	1.13844	0.949501	1.17997	1.17792	1.0719	1.03595	1.0339	1.15719	1.06097	1.01723	1.05769	1.00701	1.10023	1.04538	1.06616	1.06032	1.0875	1.12554	1.10382	1.08366	1.05902	1.05018	1.04897	1.11458
MU3_HEX_G	D34_R	MU3_HEX_G_D34_R	1.56504	2.49286	1.30408	1.44865	2.29415	1.51164	1.73284	1.61445	1.23303		0.570255	1.39213	1.37916	1.51303	1.44892	1.19454	1.50428	1.17515	1.87031	1.37103	1.53266	1.61047	1.03109	2.14325	0.716715	2.12953	2.39435	1.43887	1.2175	1.23483	1.95762	1.16028	1.06682	1.55721	1.001	1.49048	1.23464	1.4364	1.3533	1.53486	1.78142	1.72951	1.45398	1.27026	1.13745	1.2823	1.06842
U_HEX_G	D34_R	U_HEX_G_D34_R	0.994298	0.993612	0.994693	0.990243	0.993322	0.99678	0.99527	0.995244	0.996656	0.987327	1.00313	0.995026	0.993575	0.993701	0.995393	0.997573	0.994361	0.998665	0.995935	0.99845	0.994759	0.990815	0.996938	0.990591	1.00585	0.99356	0.989462	0.992843	0.998129	0.998073	0.994451	0.996549	0.998084	0.995895	0.995871	0.987537	0.996099	0.994845	0.995977	0.989785	0.995297	0.992456	0.994877	0.99172	0.994335	0.993795	1.00038
E_HEX_G	D34_R	E_HEX_G_D34_R	1.48178	1.62073	1.43602	1.8693	1.78401	1.19393	1.35362	1.44603	1.23131		0.743115	1.32663	1.30904	1.48568	1.33149	1.25151	1.41938	1.09233	1.43731	1.1721	1.32004	1.54739	1.23537	1.96347	0.82404	1.85498	1.85098	1.38512	1.10448	1.14579	1.67335	1.30279	1.09873	1.2171	1.17986	1.89048	1.30244	1.39344	1.31317	1.69929	1.46842	1.60188	1.35504	1.59174	1.51424	1.29974	1.00395
M_HEX_S	D34_R	M_HEX_S_D34_R	1.6492	1.70065	1.47184	1.909	1.89582	1.3027	1.45052	1.53534	1.29999		0.737178	1.38534	1.35427	1.68408	1.4072	1.35737	1.51274	1.17063	1.57229	1.26277	1.46327	1.6825	1.21164	2.21721	0.873197	1.98462	2.04365	1.50013	1.23128	1.18482	1.80011	1.38195	1.1447	1.33639	1.24564	1.99407	1.32825	1.53802	1.41794	1.81777	1.5532	1.69614	1.42482	1.65373	1.59633	1.39299	0.982818
SE_HEX_S	D34_R	SE_HEX_S_D34_R	1.32843	1.33034	1.19901	1.43243	1.35891	1.18934	1.25418	1.25847	1.12557		0.861915	1.1847	1.16638	1.36433	1.2215	1.19335	1.26374	1.11548	1.31417	1.17658	1.26403	1.33371	1.08099	1.46454	0.965889	1.42886	1.44799	1.26181	1.15431	1.09395	1.35124	1.2085	1.09118	1.19244	1.12421	1.39518	1.15232	1.27287	1.22723	1.36296	1.25504	1.3097	1.20393	1.28304	1.27987	1.2083	1.08844
S_HEX_S	D34_R	S_HEX_S_D34_R	1.15612	1.16237	1.09031	1.22598	1.17809	1.0827	1.1226	1.12118	1.04637		0.921912	1.08231	1.07223	1.17193	1.1135	1.09849	1.12643	1.05544	1.16423	1.10586	1.12418	1.13492	1.0369	1.20574	0.983567	1.21975	1.20217	1.11057	1.06795	1.04131	1.17505	1.11336	1.04358	1.08143	1.0509	1.16894	1.06949	1.125	1.11014	1.15968	1.1278	1.14002	1.09478	1.12197	1.12025	1.08571	1.09316
MU3_HEX_S	D34_R	MU3_HEX_S_D34_R	1.85802	1.83537	1.4042	1.81532	1.80769	1.52399	1.63949	1.63619	1.37577		0.73976	1.43361	1.32357	1.96477	1.47363	1.46376	1.69393	1.29787	1.84156	1.39311	1.61851	1.82237	1.14566	2.15889	1.02045	2.10111	2.15905	1.69098	1.42626	1.25085	1.84383	1.45102	1.20475	1.5213	1.30222	1.84952	1.33774	1.75137	1.60613	1.89644	1.60452	1.71332	1.45395	1.64313	1.62597	1.51907	1.04546
U_HEX_S	D34_R	U_HEX_S_D34_R	0.9943	0.993614	0.994696	0.990246	0.993322	0.99678	0.995273	0.995245	0.996657	0.98733	1.00313	0.995025	0.993579	0.993703	0.995394	0.997572	0.994363	0.998665	0.995935	0.99845	0.994762	0.990816	0.996938	0.990596	1.00584	0.993561	0.989466	0.992844	0.99813	0.998072	0.994452	0.996548	0.998084	0.995897	0.995874	0.987543	0.996098	0.994845	0.995977	0.989789	0.995298	0.992459	0.994879	0.991721	0.994337	0.993797	1.00038
E_HEX_S	D34_R	E_HEX_S_D34_R	1.47958	1.57368	1.42627	1.84811	1.76899	1.19168	1.33372	1.43194	1.24476		0.75279	1.34481	1.31333	1.48369	1.33176	1.24716	1.39845	1.08194	1.41265	1.17436	1.31289	1.56126	1.22769	1.93491	0.835556	1.84781	1.83371	1.40107	1.10431	1.14281	1.67108	1.30741	1.1021	1.21345	1.1859	1.88435	1.29864	1.40109	1.32108	1.67654	1.45558	1.58876	1.34966	1.58298	1.51434	1.30376	1.00746
T2	D34_R	T2_D34_R	1.09575	1.01172	1.03713	1.16032	1.07421	0.976978	1.01281	0.997704	0.985917	1.15089	0.984274	1.02691	1.00257	1.0776	0.960418	1.00766	1.05232	1.00023	0.994297	1.00901	0.984097	1.10156	1.10728	1.15189	1.00468	1.09933	1.08951	1.09448	1.08058	1.06949	1.10122	1.06296	1.00436	0.9748	1.04952	1.16013	1.08691	1.01246	1.04175	1.06293	1.05734	1.07707	1.02038	1.06881	1.06535	1.04255	1.01792
T6	D34_R	T6_D34_R	1.19055	1.02404	1.07462		1.13894	0.953684	1.02303	0.995525	0.973713	1.30373	0.96902	1.05445	1.00179	1.16298	0.921937	1.01468	1.10558	0.999118	0.985463	1.00122	0.965181	1.21193	1.21703	1.32517	1.0107	1.19254	1.17702	1.19229	1.16626	1.1398	1.19918	1.12571	1.00767	0.951738	1.10196		1.17744	1.02434	1.08452	1.1278	1.113	1.15703	1.0376	1.14495	1.13352	1.08706	1.02853
T7	D34_R	T7_D34_R	0.964085	1.05669	0.916865	0.957316	0.993602	1.0223	1.03333	0.970197	0.964644	0.969305	0.936317	0.932901	0.989482	0.976121	0.976776	0.959951	0.966393	0.997348	1.05044	0.989752	0.980292	0.993958	0.905832	0.968946	0.933721	0.951783	1.00696	0.983799	1.02978	1.0145	0.978544	0.954042	0.959039	0.980994	0.908782	0.892298	0.932157	0.94637	0.964446	0.920808	1.02545	0.980216	1.0018	0.877621	0.862715	0.978364	1.06591
T9	D34_R	T9_D34_R	1.00405		0.990901	1.04807	0.996927	1.02516	1.06154	1.04735	0.978425	1.00028	0.941866	0.977815	0.978055	1.02091	0.987598	0.997891	1.08925	1.00767	1.07189	0.994009	0.979764	1.00689	1.02738	0.942319	0.983175	1.03018	1.01418	1.00127	0.984866	1.02352	0.987874	0.98833	0.977926	0.995441	0.970408	0.987465	1.02039	0.987242	1.00851	1.05533	1.02655	1.02303	0.995356	1.03474	1.00509	1.01057	1.06026
T10	D34_R	T10_D34_R	0.873293	0.967537	0.929329	0.861873	0.89133	1.01457	0.942331	0.995949	0.981484	0.808747	1.02811	0.91975	0.970857	0.849047	1.03688	0.969359	0.900358	0.998138	1.03408	0.971592	0.97356	0.854803	0.86286	0.800812	0.968147	0.853009	0.861568	0.845504	0.886243	0.9107	0.85086	0.907039	0.968702	0.970552	0.894439	0.784943	0.866033	0.95016	0.935641	0.896563	0.92097	0.885165	0.95089	0.859774	0.897723	0.921805	0.96702
T12	D34_R	T12_D34_R	1.02207	1.25804	0.862467	0.97112	1.11749	1.09938	1.16919	0.996564	0.920223	1.12112	0.81388	0.9056	0.976597	1.02211	0.940564	0.93907	1.01094	1.01258	1.15689	1.01808	0.982097	1.08205	0.874224	1.05067	0.870011	1.00766	1.14661	1.07249	1.1323	1.09754	1.04949	0.928382	0.92449	1.04235	0.837787	0.867807	0.935499	0.926936	0.954408	0.877101	1.14862	1.03299	1.03748	0.811558	0.757121	0.995632	1.2176
T14	D34_R	T14_D34_R	1.01808		0.935184	1.09277	0.991224	1.07699	1.10123	1.09116	0.933964	0.987908	0.866327	0.93685	0.931022	1.03517	0.967955	0.939813	1.18061	1.00889	1.14605	0.993046	0.938606	1.03298	1.06874	0.862511	0.966449	1.0328	1.02595	1.01863	0.988124	1.07703	1.00081	0.945903	0.921555	1.04372	0.921719	0.939674	1.04212	0.995683	1.01766	1.06026	1.08673	1.06377	0.989465	1.03543	0.975788	1.00462	1.15563
Elongation	D34_R	Elongation_D34_R	0.858081	1.11354	0.804139	0.738694	0.777327	1.07822	1.02967	0.88739	1.02799	0.765179	1.12225	0.853721	1.11258	1.01239	0.708315	0.928735	1.0904	0.954485	1.07286	0.902889	0.843242	0.950468	1.01231	0.81153	1.34732	0.867321	1.10642	1.12896	0.907048	0.944105	1.00835	0.946148	0.870309	1.05202	0.795101	0.868095	0.882967	0.910809	1.01012	1.11772	0.833875	0.939039	0.721715	0.769505	0.692095	0.694545	0.889457
Heywood	D34_R	Heywood_D34_R	1.02697	1.12668	1.12727	1.24779	1.09176	1.05044	1.05488	1.13525	1.03834	1.15979	0.970534	1.09078	1.07918	0.91485	1.34793	0.993057	1.03021	0.974225	1.20921	1.01677	1.20431	0.989454	1.04909	1.23082	1.08672	0.846142	1.07831	0.962319	0.87446	0.991533	0.964311	1.04118	1.04885	1.02633	0.929708	1.0114	0.960061	1.12433	0.990519	1.12307	1.01555	1.10031	1.02344	1.13852	1.21406	1.09975	1.11232
GPAR	D37_WW	GPAR_D37_WW	1	1	0.868181	0.861892	1	1	0.996978	1	1	1	0.994803	1	1	1	0.976316	1	1	1	1	1	1	1	0.964792	1	1	0.878724	1	1	1	1	1	1	1	1	1	0.985896	1	1	1	1	1	1	1	1	1	1	1
PC1	D37_WW	PC1_D37_WW	0.007874	0.005973	0.007159	0.009073	0.009579	0.006756	0.005304	0.006934	0.0066	0.007713	0.006173	0.005005	0.006642	0.00594	0.005816	0.007348	0.006513	0.005919	0.006606	0.00788	0.006566	0.006975	0.005468	0.00786	0.004127	0.005486	0.009773	0.006892	0.00607	0.00552	0.006868	0.005806	0.007605	0.005709	0.006743	0.004934	0.006865	0.005425	0.00582	0.004874	0.006927	0.006589	0.007477	0.0047	0.005973	0.006008	0.007664
PC2	D37_WW	PC2_D37_WW	0.012363	0.009462	0.011385	0.012134	0.016871	0.012448	0.010752	0.013143	0.013914	0.012658	0.010499	0.010028	0.011334	0.009125	0.009677	0.013322	0.011337	0.0098	0.008985	0.014143	0.011317	0.010357	0.011374	0.013131	0.007333	0.009504	0.016418	0.010468	0.010507	0.009753	0.014767	0.009869	0.010233	0.009511	0.010889	0.009787	0.010322	0.009495	0.010226	0.00829	0.012212	0.009864	0.012762	0.009347	0.011914	0.009175	0.009751
PC3	D37_WW	PC3_D37_WW	0.053318	0.046534	0.055141	0.053766		0.048113	0.036075	0.049222	0.045882	0.049368	0.038524	0.03341	0.045839	0.034416	0.040709	0.055864	0.048581	0.040452	0.045833	0.05894	0.040995	0.048147	0.047113	0.049906	0.027942	0.038552	0.059289	0.040822	0.038753	0.041869	0.051155	0.039398	0.039762	0.044568	0.047956	0.040711	0.044299	0.037361	0.038119	0.036973	0.04682	0.04169	0.049401	0.033359	0.045691	0.03816	0.046225
PC4	D37_WW	PC4_D37_WW	0.079958	0.064114	0.094637	0.083179	0.105461	0.069296	0.05939	0.077887	0.066713	0.085804	0.070334	0.057258	0.08192	0.060355	0.062814	0.077589	0.071007	0.068503	0.073649	0.092825	0.062432	0.069556	0.07205	0.075412	0.049284	0.065719	0.07701	0.063635	0.062121	0.068951	0.086703	0.065274	0.063164	0.065673	0.071882	0.065582	0.068968	0.059071	0.071023	0.055236	0.075681	0.071051	0.074697	0.063452	0.066089	0.065184	0.071718
PC5	D37_WW	PC5_D37_WW	0.11399	0.088527	0.135292	0.136833		0.104195	0.103414	0.119305	0.103527	0.113311	0.105017	0.077418	0.099099	0.092954	0.096266	0.103319	0.116879	0.098134	0.103912	0.134123	0.095168	0.103794	0.10986	0.123039	0.073719	0.108584	0.136907	0.100969	0.088136	0.092938	0.130242	0.091736	0.099888	0.094044	0.101187	0.106971	0.092221	0.099424	0.099652	0.074388	0.107275	0.101683	0.114182	0.083006	0.097755	0.083327	0.096713
PC6	D37_WW	PC6_D37_WW	0.732496	0.78539	0.696384	0.705016		0.759192	0.785065	0.733509	0.763364	0.731145	0.769454	0.816881	0.755165	0.79721	0.784717	0.742559	0.745684	0.777193	0.761014	0.692088	0.783523	0.761171	0.754134	0.730652	0.837594	0.772156	0.700604	0.777215	0.794415	0.780969	0.710266	0.787918	0.779348	0.780495	0.761342	0.772014	0.777326	0.789223	0.775161	0.820238	0.751084	0.769122	0.74148	0.806134	0.772576	0.798144	0.767931
PAR	D37_WW	PAR_D37_WW	0.323869	0.257711	0.309255	0.302134	0.410322	0.286354	0.228039	0.311955	0.28601	0.317588	0.238804	0.221971	0.295918	0.241308	0.232428	0.313987	0.301257	0.253254	0.273923	0.367019	0.262687	0.296038	0.249891	0.320096	0.193902	0.214178	0.357165	0.272875	0.250659	0.252684	0.331147	0.245008	0.268038	0.263342	0.291132	0.24097	0.273494	0.24869	0.251619	0.217269	0.287145	0.266517	0.315157	0.223588	0.271393	0.249189	0.278307
PW	D37_WW	PW_D37_WW	723.5	587.5	526.5	600.5	692	843	729.5	650	646.5	528	550.5	702.5	789.5	505	623	641.5	657	673.5	620	595.5	647.5	673	753	478	996.5	584.5	738	791.5	744	758.5	550	788.5	717	613.5	785	566	697	634.5	701	622.5	570.5	603	720	530.5	591.5	779	579
MPH	D37_WW	MPH_D37_WW	444	299	273	313	304.5	490	570	311	353.5	210.5	409.5	497.5	364.5	390	405.5	309.5	500	515	529	316	307	565.5	443.5	265	652	273	339	372	440.5	353	263.5	320.5	370.5	563.5	520.5	360.5	340.5	434	421.5	404.5	416.5	480	479.5	375.5	218	523	413.5
FDNIC	D37_WW	FDNIC_D37_WW	1.30828	1.31156	1.22855	1.22762	1.267	1.35461	1.3156	1.32256	1.34465	1.20829	1.31444	1.34657	1.36578	1.30803	1.33737	1.28408	1.33412	1.347	1.32294	1.29829	1.3688	1.33035	1.30894	1.33412	1.45842	1.29995	1.34115	1.3865	1.3733	1.34651	1.26603	1.35076	1.36309	1.35645	1.39155	1.32648	1.33753	1.3444	1.31954	1.34467	1.29086	1.30862	1.32684	1.34155	1.31225	1.36802	1.28016
TPA	D37_WW	TPA_D37_WW	20886.5	20917	14098.5	18644	15631.5	32662	29190	21503	24943	10542	22339.5	31603	33729.5	23274.5	26158.5	17357	26305	29131.5	22451	18483	32153.5	28465	25987	19253.5		19115	23023	37327.5	34773.5	27549	14934	28355.5	32844.5	33501.5	43383.5	25720.5	25405.5	28170	24826	29453	20140.5	24562.5	26995	25332	20829	39828.5	23759
FDIC	D37_WW	FDIC_D37_WW	1.43305	1.48258	1.40151	1.4271	1.37808	1.46995	1.43608	1.42952	1.46643	1.33871	1.43492	1.49052	1.48243	1.50566	1.45313	1.40302	1.44717	1.46065	1.47317	1.40717	1.50529	1.45962	1.44679	1.49785	1.52124	1.42247	1.43945	1.50793	1.49933	1.46863	1.38946	1.46146	1.48993	1.46472	1.51802	1.51218	1.47168	1.46449	1.44815	1.4726	1.41671	1.45207	1.46257	1.50536	1.45539	1.50696	1.45351
PP	D37_WW	PP_D37_WW	6772	5441	4613	5479	6430.5	9309.5	6840.5	6661	7139.5	3349.5	5143	7019	9770.5	5641.5	5806	5439	7850.5	7352.5	6108	6563	8285.5	8426	6519.5	6158.5		4099.5	8223	10121.5	8634	6866.5	4945.5	6851	8814.5	8825.5	12166.5	6416.5	6950	7005.5	6261	6392	5735.5	6534	8422	5582.5	5653.5	9934	5791
HWR	D37_WW	HWR_D37_WW	0.613183	0.522065	0.526332	0.509875	0.439373	0.580472	0.7803	0.481386	0.549725	0.398427	0.739786	0.715511	0.463689	0.766952	0.652788	0.48462	0.760015	0.763851	0.906095	0.526768	0.471098	0.834415	0.597718	0.556837	0.656589	0.466249	0.45935	0.470883	0.59084	0.460345	0.477088	0.409421	0.519786	0.929833	0.66421	0.642841	0.489283	0.688954	0.601397	0.651887	0.729151	0.798091	0.668713	0.709311	0.376385	0.682864	0.719934
GCV	D37_WW	GCV_D37_WW	46.5631	45.974	45.5325	45.9035	45.3931	45.9207	45.829	46.3297	46.2421	45.3231	45.6354	45.9995	46.2589	45.542	45.9322	45.3675	45.604	45.8251	45.4144	45.258	45.7187	46.0241	45.7843	45.3555		45.262	45.4123	45.8325	45.9961	45.7809	45.3078	45.6997	45.7908	46.0104	46.233	45.608	45.4887	45.7764	45.521	46.1029	45.3995	45.5875	45.7127	45.4359	45.3557	45.986	45.5174
M_HEX_I	D37_WW	M_HEX_I_D37_WW	0.093676	0.084042	0.061403	0.088275	0.058707	0.135003	0.133159	0.089009	0.111849	0.047522	0.101126	0.126146	0.15572	0.090599	0.117787	0.080983	0.103196	0.126839	0.101365	0.079716	0.131576	0.124511	0.116245	0.082382		0.08879	0.092757	0.156859	0.147977	0.113861	0.063401	0.114697	0.125586	0.145386	0.181134	0.116629	0.107479	0.123991	0.107832	0.135617	0.078319	0.112312	0.120221	0.101332	0.083895	0.157048	0.102961
SE_HEX_I	D37_WW	SE_HEX_I_D37_WW	1.17517	1.05769	0.900191	1.10791	0.873377	1.35551	1.37985	1.11067	1.29184	0.845312	1.20583	1.28503	1.53348	1.06622	1.30168	1.11013	1.15759	1.34799	1.20368	1.07142	1.33205	1.34151	1.29676	1.10281		1.1494	1.15193	1.52525	1.42931	1.24103	0.95977	1.22151	1.26326	1.44537	1.57878	1.31454	1.23123	1.35111	1.24112	1.42094	1.00423	1.30205	1.32691	1.15668	1.07071	1.41726	1.11405
S_HEX_I	D37_WW	S_HEX_I_D37_WW	0.540226	0.511885	0.464398	0.508204	0.466031	0.575025	0.574358	0.52618	0.563641	0.458085	0.545544	0.562203	0.601652	0.513522	0.563397	0.525994	0.535818	0.574028	0.543631	0.513147	0.568476	0.572582	0.564445	0.523681	0.672705	0.534663	0.5353	0.603466	0.585872	0.552201	0.48973	0.54708	0.557265	0.590971	0.60843	0.567521	0.551816	0.574663	0.553791	0.586893	0.500386	0.563918	0.569273	0.53493	0.516559	0.585175	0.50359
MU3_HEX_I	D37_WW	MU3_HEX_I_D37_WW	21.8076	16.898	13.2747	23.3823	11.1275	27.3116	31.3744	18.5287	26.8867	11.571	22.6692	23.4102	40.0077	15.9618	27.1996	19.95	19.3239	28.1586	22.8512	19.4533	27.1548	28.001	26.3231	19.9844		21.2752	21.4418	38.4523	31.4086	23.1651	14.7651	21.8347	22.4098	32.4248	39.0488	27.611	22.9377	29.2107	23.6749	32.012	14.3584	28.3293	28.0833	19.5755	17.52	27.9988	21.9195
U_HEX_I	D37_WW	U_HEX_I_D37_WW	0.985772	0.985754	0.990393	0.987314	0.989343	0.977801	0.98016	0.985355	0.983022	0.992806	0.984789	0.978516	0.977092	0.98416	0.982202	0.98817	0.982101	0.980187	0.984713	0.987407	0.978151	0.980639	0.982315	0.986883		0.986976	0.984323	0.974649	0.976383	0.981259	0.989816	0.980715	0.977682	0.977232	0.970581	0.9825	0.982709	0.980836	0.983102	0.979969	0.98628	0.983281	0.981633	0.982761	0.985812	0.972969	0.983853
E_HEX_I	D37_WW	E_HEX_I_D37_WW	0.09112	0.090748	0.062253	0.08069	0.070537	0.134948	0.120879	0.093476	0.107313	0.049665	0.095226	0.129816	0.139395	0.098441	0.109831	0.077179	0.110655	0.122148	0.095945	0.082116	0.133471	0.119705	0.109794	0.085501		0.082584	0.100894	0.155035	0.142532	0.11599	0.068219	0.118118	0.134842	0.138879	0.173448	0.10881	0.108011	0.119689	0.105838	0.123156	0.08753	0.105953	0.11445	0.107311	0.091366	0.158334	0.098837
M_HEX_H	D37_WW	M_HEX_H_D37_WW	0.052034	0.049805	0.035178	0.045466	0.040965	0.074927	0.069879	0.053795	0.061176	0.026449	0.051074	0.078447	0.081632	0.057933	0.055042	0.043078	0.0596	0.071401	0.052612	0.044085	0.08079	0.069455	0.057521	0.04752		0.038877	0.05913	0.091806	0.086584	0.066106	0.035662	0.070636	0.083027	0.082502	0.108762	0.060376	0.062788	0.069496	0.062755	0.071316	0.047724	0.060115	0.066331	0.062895	0.048857	0.099473	0.057631
SE_HEX_H	D37_WW	SE_HEX_H_D37_WW	0.638144	0.605214	0.504716	0.545209	0.5867	0.739726	0.699292	0.649585	0.685099	0.459324	0.605656	0.768869	0.770962	0.655664	0.600108	0.583853	0.649208	0.733945	0.618669	0.574453	0.78598	0.724313	0.637315	0.604031		0.510251	0.696315	0.837252	0.806863	0.701557	0.520674	0.738128	0.799011	0.793083	0.90745	0.656638	0.692354	0.72843	0.702629	0.731242	0.592936	0.671431	0.7108	0.686484	0.600661	0.867449	0.618418
S_HEX_H	D37_WW	S_HEX_H_D37_WW	0.389541	0.37603	0.327495	0.33552	0.369517	0.424977	0.406175	0.393757	0.406527	0.314742	0.377135	0.434648	0.432133	0.393701	0.374628	0.368599	0.393247	0.422812	0.380734	0.362833	0.438277	0.419866	0.387987	0.375335	0.530044	0.33783	0.410487	0.455572	0.444441	0.412096	0.342384	0.423932	0.442828	0.442279	0.474178	0.392823	0.409108	0.421431	0.412614	0.422377	0.3717	0.401062	0.415328	0.406307	0.375182	0.464112	0.371274
MU3_HEX_H	D37_WW	MU3_HEX_H_D37_WW	3.46121	2.98702	2.48151	3.15232	3.20534	4.47381	4.00038	3.58786	3.90931	1.84013	2.84169	4.66398	4.93135	3.52809	2.55077	2.97478	3.27823	4.38464	3.15703	2.88808	5.23705	4.26578	3.26594	3.14827		1.93865	4.36461	5.78659	5.42005	3.95935	2.27385	4.61002	5.35222	5.13621	6.77645	3.56112	3.91576	4.3447	4.19729	4.32079	2.84205	3.65036	4.1508	3.75908	2.91931	6.00851	3.36258
U_HEX_H	D37_WW	U_HEX_H_D37_WW	0.98578	0.985762	0.99041	0.987336	0.989345	0.977818	0.980182	0.985363	0.983034	0.992807	0.984803	0.978538	0.977119	0.984173	0.982218	0.988174	0.982113	0.980206	0.984722	0.987413	0.978175	0.980656	0.982347	0.98689		0.98699	0.984329	0.974676	0.97641	0.981272	0.989819	0.98073	0.977705	0.977251	0.970627	0.982531	0.982725	0.980854	0.983114	0.979989	0.986287	0.983295	0.981649	0.982778	0.985819	0.973002	0.983874
E_HEX_H	D37_WW	E_HEX_H_D37_WW	0.081122	0.080176	0.056685	0.071891	0.064846	0.119555	0.105543	0.083135	0.094079	0.045234	0.084588	0.112722	0.120293	0.085973	0.096743	0.06971	0.097676	0.106537	0.085027	0.073345	0.115804	0.104814	0.098512	0.075511		0.0765	0.090866	0.133319	0.123522	0.102343	0.060754	0.104929	0.118016	0.121651	0.149086	0.095925	0.093863	0.103597	0.093501	0.106737	0.077804	0.09164	0.099897	0.092479	0.080675	0.138138	0.085153
M_HEX_G	D37_WW	M_HEX_G_D37_WW	0.131642	0.11466	0.087211	0.121318	0.083118	0.191254	0.183382	0.127862	0.159301	0.068512	0.138629	0.183181	0.224369	0.130158	0.162377	0.114205	0.138926	0.178013	0.137153	0.109642	0.185189	0.180257	0.158691	0.11536		0.119015	0.12773	0.222633	0.214637	0.161209	0.089039	0.163144	0.179858	0.207452	0.25815	0.16545	0.157047	0.173842	0.150409	0.186356	0.107689	0.158055	0.170591	0.143748	0.125042	0.224349	0.145354
SE_HEX_G	D37_WW	SE_HEX_G_D37_WW	1.66819	1.4658	1.27995	1.51503	1.25452	1.94631	1.92178	1.61611	1.85835	1.23172	1.67338	1.88366	2.23122	1.54764	1.82033	1.58003	1.58476	1.90831	1.64109	1.49656	1.89272	1.95655	1.78528	1.55808		1.57605	1.60591	2.19027	2.10329	1.78331	1.36631	1.75681	1.8286	2.0898	2.28295	1.87856	1.8169	1.90798	1.74874	1.9649	1.39901	1.84672	1.90042	1.65432	1.5993	2.04112	1.58302
S_HEX_G	D37_WW	S_HEX_G_D37_WW	0.62521	0.591795	0.547751	0.577698	0.55621	0.659959	0.652038	0.617686	0.650149	0.551915	0.624855	0.652859	0.687013	0.604335	0.643369	0.612222	0.612186	0.656086	0.618105	0.594858	0.652017	0.661248	0.640536	0.60813	0.747332	0.611749	0.616256	0.686117	0.676077	0.639045	0.5774	0.634648	0.645568	0.67623	0.691742	0.651744	0.644995	0.656072	0.636188	0.662677	0.582447	0.64701	0.654262	0.621737	0.614799	0.669966	0.5867
MU3_HEX_G	D37_WW	MU3_HEX_G_D37_WW	63.301	46.8643	39.562	63.311	33.7132	83.3813	86.4567	58.3876	81.2001	36.3744	62.095	75.1469	124.434	49.9831	76.4261	58.5074	51.6725	81.0622	59.2629	54.6489	78.2765	87.6547	70.162	57.2318		57.5543	59.3245	115.248	101.132	70.6821	43.6833	65.794	69.2676	100.595	120.691	81.842	74.796	83.186	67.6441	85.6361	39.812	81.4623	83.5965	57.9437	57.8258	84.5831	63.2194
U_HEX_G	D37_WW	U_HEX_G_D37_WW	0.985772	0.985753	0.990393	0.987313	0.989342	0.977799	0.980158	0.985353	0.983021	0.992806	0.984787	0.978514	0.977089	0.984158	0.982201	0.988169	0.982098	0.980186	0.984711	0.987407	0.978149	0.980637	0.982314	0.986883		0.986974	0.984322	0.974647	0.976379	0.981256	0.989815	0.980713	0.97768	0.977229	0.970576	0.982499	0.982707	0.980835	0.9831	0.979967	0.986279	0.983281	0.981631	0.98276	0.985811	0.972964	0.98385
E_HEX_G	D37_WW	E_HEX_G_D37_WW	0.094967	0.094688	0.06501	0.083657	0.073337	0.140743	0.126431	0.097911	0.111611	0.051571	0.099815	0.136069	0.144931	0.103413	0.114105	0.080285	0.115595	0.126744	0.100139	0.084428	0.138858	0.124827	0.114124	0.088595		0.086234	0.103818	0.160226	0.149008	0.121122	0.070531	0.123784	0.140932	0.14468	0.182121	0.113675	0.113336	0.124075	0.110146	0.12821	0.091207	0.109723	0.119702	0.112019	0.094411	0.166205	0.102896
M_HEX_S	D37_WW	M_HEX_S_D37_WW	0.085827	0.076503	0.062381	0.075931	0.063695	0.14368	0.113475	0.093471	0.107983	0.047263	0.090513	0.142252	0.151357	0.1006	0.111302	0.073716	0.094065	0.120192	0.083736	0.071232	0.132122	0.129729	0.109933	0.078137		0.077474	0.086549	0.154615	0.15626	0.115734	0.061822	0.121815	0.140443	0.143607	0.179631	0.11778	0.117056	0.115396	0.098782	0.115119	0.077076	0.101625	0.115031	0.105626	0.108628	0.170104	0.100601
SE_HEX_S	D37_WW	SE_HEX_S_D37_WW	1.06496	0.945194	0.896171	0.922911	0.921425	1.4358	1.16906	1.14182	1.21852	0.824585	1.06056	1.42445	1.45327	1.15928	1.20261	0.999351	1.0385	1.24828	0.987432	0.939615	1.30601	1.36519	1.20204	0.999384		1.00452	1.03517	1.44645	1.51034	1.25155	0.906601	1.30499	1.37164	1.41417	1.53649	1.29544	1.30228	1.22082	1.11742	1.18495	0.971928	1.14693	1.24364	1.17003	1.34982	1.51579	1.0874
S_HEX_S	D37_WW	S_HEX_S_D37_WW	0.515602	0.484457	0.460727	0.4604	0.479018	0.588422	0.536147	0.533068	0.548945	0.451894	0.513466	0.587133	0.589675	0.533312	0.543902	0.49969	0.509007	0.554967	0.495834	0.481772	0.565425	0.575781	0.545751	0.498287	0.675234	0.501076	0.508641	0.591184	0.601441	0.555262	0.475486	0.565653	0.57712	0.585767	0.603768	0.563494	0.565647	0.549609	0.527696	0.542323	0.492652	0.533482	0.554109	0.538152	0.574311	0.601871	0.504973
MU3_HEX_S	D37_WW	MU3_HEX_S_D37_WW	15.8828	11.3929	13.0843	13.4869	12.2459	32.2876	17.9913	19.1495	21.5842	10.2863	14.785	30.5886	31.8838	19.8069	20.1525	14.2757	13.2485	21.1495	12.0799	12.3163	23.4545	28.4982	19.8012	13.8028		14.0954	14.3734	30.4388	35.8721	22.7902	11.5495	26.0512	26.7361	29.8635	33.5265	25.1865	25.4774	20.1866	16.6927	17.8893	12.3026	17.8922	21.7198	18.7941	32.1717	32.8305	17.956
U_HEX_S	D37_WW	U_HEX_S_D37_WW	0.985773	0.985755	0.990396	0.987317	0.989343	0.977801	0.980163	0.985356	0.983024	0.992806	0.984791	0.978517	0.977096	0.98416	0.982206	0.98817	0.982101	0.98019	0.984714	0.987408	0.978154	0.980641	0.982319	0.986884		0.986977	0.984324	0.974652	0.976384	0.981259	0.989817	0.980715	0.977685	0.977233	0.970584	0.982503	0.982711	0.980839	0.983103	0.979972	0.986281	0.983285	0.981636	0.982764	0.985812	0.97297	0.983856
E_HEX_S	D37_WW	E_HEX_S_D37_WW	0.089169	0.088169	0.061558	0.078118	0.069686	0.135327	0.117045	0.091698	0.10428	0.048571	0.091734	0.128766	0.134874	0.097082	0.106446	0.075511	0.108052	0.11783	0.092677	0.080119	0.128995	0.116659	0.106029	0.082314		0.082722	0.097853	0.150747	0.141651	0.114969	0.065953	0.118452	0.131559	0.137325	0.169561	0.105825	0.1048	0.114681	0.103112	0.118173	0.085602	0.100666	0.110434	0.103924	0.090625	0.157306	0.094733
T1	D37_WW	T1_D37_WW	0.120904	0.135473	0.142019	0.124618	0.194983	0.138472	0.100703	0.146132	0.1047	0.170428	0.09306	0.124982	0.111171	0.13358	0.096486	0.119903	0.149676	0.112369	0.116069	0.144043	0.131256	0.142285	0.092909	0.159924	0.122727	0.081334	0.153131	0.158701	0.1065	0.144567	0.110472	0.12047	0.138923	0.122964	0.140642	0.122631	0.126601	0.114095	0.10785	0.092884	0.139784	0.115147	0.120605	0.134456	0.155215	0.138468	0.123111
T2	D37_WW	T2_D37_WW	0.60372	0.718977	0.577811	0.56487	0.558288	0.626011	0.651919	0.637925	0.624022	0.563681	0.636945	0.681294	0.6076	0.682387	0.614985	0.575086	0.697311	0.645293	0.667261	0.57081	0.656111	0.635941	0.622367	0.59925	0.709316	0.596637	0.581289	0.661215	0.65008	0.672554	0.585224	0.677947	0.66114	0.637422	0.672491	0.62123	0.660482	0.641226	0.641446	0.676338	0.667422	0.62685	0.622669	0.693409	0.622762	0.691893	0.667146
T3	D37_WW	T3_D37_WW	11.1564	5.64001	13.8241	12.9257	13.2378	8.39883	8.26005	10.2504	10.1779	12.6722	8.66002	7.54676	11.0565	8.44439	9.01681	11.4748	6.49681	8.15552	8.10077	9.47497	8.2816	10.0552	8.86658	11.2157	6.40214	8.6568	10.0273	7.56101	8.42826	7.52972	8.85809	7.59859	8.52321	9.00571	7.77728	11.1463	9.62057	8.53786	8.67806	7.58427	7.53581	8.97949	10.9385	6.90612	9.59955	8.36923	9.24847
T5	D37_WW	T5_D37_WW	0.084346	0.091131	0.094421	0.077219	0.079412	0.082233	0.087908	0.078132	0.073989	0.073662	0.088514	0.092538	0.075274	0.092821	0.084201	0.085447	0.09646	0.084931	0.098809	0.073581	0.081639	0.085632	0.089636	0.070694	0.086581	0.086469	0.069973	0.064059	0.078609	0.082693	0.070159	0.091401	0.089925	0.075856	0.076444	0.082377	0.082387	0.077501	0.087973	0.089395	0.092995	0.07605	0.07974	0.089174	0.080115	0.099885	0.104636
T6	D37_WW	T6_D37_WW	0.340171	0.478795	0.312432	0.300837	0.291948	0.364024	0.394799	0.377986	0.360827	0.296391	0.376026	0.429828	0.343579	0.431287	0.350309	0.308948	0.449589	0.385787	0.412616	0.302501	0.40072	0.375092	0.360151	0.334194	0.46787	0.330722	0.313488	0.405559	0.392427	0.418807	0.31823	0.425539	0.404752	0.376604	0.418567	0.359354	0.404368	0.380964	0.381161	0.423458	0.411931	0.364148	0.360164	0.445572	0.359351	0.444036	0.412995
T7	D37_WW	T7_D37_WW	9.0225	8.06041	8.69546	8.88618	7.49849	7.98392	8.90185	8.5598	8.77045	8.78255	8.88313	8.20071	9.19877	8.27448	8.20875	9.15259	7.81787	8.24823	8.93256	7.41035	8.11405	8.91657	8.42574	8.21649	8.5638	8.16	7.22925	7.9564	8.56501	8.12056	7.91797	8.23996	7.90459	8.41398	8.53748	9.15041	8.99662	8.498	8.41512	8.98347	7.82651	8.74081	9.07205	8.19624	8.04421	8.2203	8.54448
T8	D37_WW	T8_D37_WW	2.33117	1.75145	2.52888	2.46686	2.53259	2.02046	2.01939	2.2052	2.15693	2.42709	2.09789	1.91088	2.24986	2.0332	2.03764	2.37473	1.85855	1.94399	2.03713	2.07618	2.00164	2.17032	2.06876	2.25615	1.76859	2.02092	2.15875	1.86069	1.99641	1.90122	2.08604	1.94665	2.03157	2.04002	1.9827	2.27223	2.14362	2.01915	2.03002	1.92859	1.96822	2.06041	2.29186	1.87208	2.092	2.0027	2.09711
T9	D37_WW	T9_D37_WW	2.47864	2.47547	2.34135	2.42957	2.46565	2.4161	2.4	2.5201	2.47871	2.46192	2.40803	2.39453	2.47973	2.44023	2.32776	2.43413	2.42713	2.37815	2.41417	2.37066	2.4647	2.4456	2.34804	2.48354	2.42958	2.2687	2.44129	2.52013	2.46297	2.44241	2.46201	2.42074	2.42865	2.46124	2.55315	2.42801	2.51377	2.46324	2.40067	2.41825	2.42115	2.45382	2.51697	2.44111	2.40605	2.38864	2.3542
T10	D37_WW	T10_D37_WW	1.52403	1.14606	1.60648	1.5978	1.64119	1.37215	1.3454	1.43407	1.42251	1.58648	1.40238	1.25964	1.47364	1.31753	1.38393	1.56786	1.22757	1.30953	1.3422	1.44074	1.32771	1.4204	1.39596	1.48423	1.15214	1.39901	1.46976	1.24818	1.32964	1.26473	1.4435	1.28493	1.33935	1.35999	1.31088	1.47002	1.38622	1.3519	1.35639	1.27653	1.31276	1.38487	1.48759	1.23195	1.39543	1.28693	1.35637
T11	D37_WW	T11_D37_WW	3.87293	3.55139	3.78727	3.87678	3.89373	3.66673	3.66905	3.83048	3.78595	3.84722	3.7378	3.56257	3.81156	3.67531	3.59661	3.84281	3.58505	3.56262	3.68732	3.62878	3.68463	3.73612	3.65405	3.79717	3.4958	3.54489	3.73408	3.61886	3.68294	3.60009	3.75062	3.62594	3.66664	3.70073	3.76636	3.78147	3.79906	3.70688	3.65042	3.61918	3.63934	3.71547	3.8998	3.58423	3.6472	3.59085	3.62256
T12	D37_WW	T12_D37_WW	58.5526	50.9975	50.033	56.102	36.0501	47.1549	60.089	53.8246	59.5632	54.352	58.152	50.5588	65.7072	49.7462	51.3095	59.8132	45.6612	52.2911	58.2816	41.8871	49.6017	58.9726	52.3029	50.4364	57.7673	51.1891	39.4426	53.7384	57.2091	50.492	48.7721	50.3692	45.5241	54.8679	57.7433	61.0368	61.2496	55.8903	53.434	61.9682	44.3598	59.5	60.5848	50.9393	47.5459	48.9474	52.5892
T15	D37_WW	T15_D37_WW	2.52793	1.86339	2.80861	2.66914	2.71086	2.1991	2.21368	2.46292	2.45295	2.66179	2.24112	2.14858	2.52818	2.27943	2.2898	2.52276	1.98877	2.20211	2.19547	2.28992	2.21505	2.44697	2.25884	2.55135	1.99044	2.21088	2.37064	2.13825	2.23676	2.13744	2.20614	2.14588	2.26335	2.30906	2.16377	2.55175	2.42009	2.24086	2.26739	2.14377	2.12109	2.287	2.52984	2.05271	2.37305	2.28405	2.371
Elongation	D37_WW	Elongation_D37_WW	3.09559	3.17733	3.58924	3.28473	3.19681	2.85371	2.55641	3.24735	3.12334	4.62856	2.29474	2.55757	2.83647	2.31593	2.34468	3.33963	2.17876	2.4222	2.60819	3.15734	2.86043	2.28481	3.01064	2.58976	2.51742	3.75753	3.00519	2.78926	2.84177	3.86853	3.15061	3.9468	2.64938	2.11465	2.2188	2.42926	3.48061	2.49152	2.71725	2.38566	2.21405	2.24728	2.54551	2.3048	4.10321	2.36784	2.66474
Heywood	D37_WW	Heywood_D37_WW	6.29237	5.16531	6.28808	6.84404	8.55949	8.08721	7.0911	7.37007	7.28829	5.37693	6.01838	6.34695	7.69196	5.63541	6.04376	6.85299	7.38959	7.05685	5.73299	7.44182	6.15539	7.69219	6.69261	5.91224	6.94865	6.04273	9.07407	6.88636	6.74976	6.77863	6.81981	6.76517	7.53584	7.28525	7.97739	6.44464	6.72511	6.16855	6.63932	5.93148	6.64785	6.64666	8.24097	5.90122	6.51384	7.74908	6.12283
GPAR	D37_DS	GPAR_D37_DS	1	1	1	1	1	1	1	1	1	1	0.998487	1	1	1	1	0.999532	1	1	1	0.956662	1	1	1	1	1	0.975168	1	1	1	0.964913	1	1	1	1	1	1	1	1	1	1	1	1	1	1	1	1	1
PC1	D37_DS	PC1_D37_DS	0.007054	0.006742	0.005547	0.006181	0.007695	0.007456	0.005438	0.007643	0.006169	0.006103	0.005391	0.005456	0.006372	0.004516	0.006765	0.007038	0.00689	0.005928	0.005841	0.006116	0.005824	0.005751	0.005929	0.005457	0.005717	0.004528	0.006825	0.006817	0.006559	0.005678	0.006391	0.007093	0.005864	0.005933	0.006842	0.005097	0.007298	0.007569	0.006035	0.004954	0.005095	0.005659	0.006228	0.004607	0.005789	0.004694	0.006557
PC2	D37_DS	PC2_D37_DS	0.011486	0.01043	0.009588	0.009288	0.01468	0.010114	0.010402	0.012379	0.010835	0.008828	0.009224	0.009161	0.010301	0.008176	0.012894	0.011321	0.011076	0.01162	0.010603	0.009886	0.010383	0.010515	0.008636	0.011163	0.009362	0.009596	0.01092	0.011302	0.011929	0.008504	0.01059	0.010164	0.009151	0.007994	0.011161	0.009306	0.012268	0.011943	0.010013	0.009219	0.009846	0.009378	0.011182	0.007528	0.008975	0.007783	0.014072
PC3	D37_DS	PC3_D37_DS	0.042957	0.046738	0.045347	0.042117	0.057985	0.04247	0.042891	0.041956	0.045025	0.042274	0.043959	0.034935	0.042198	0.031648	0.045207	0.044445	0.041092	0.043755	0.042925	0.04288	0.041201	0.036649	0.040197	0.036296	0.035279	0.037277	0.045069	0.045665	0.045317	0.037447	0.041804	0.040268	0.038404	0.036007	0.041863	0.03649	0.046418	0.04504	0.038386	0.038169	0.036806	0.039533	0.039892	0.031981	0.036891	0.031857	0.051509
PC4	D37_DS	PC4_D37_DS	0.071243	0.067401	0.064736	0.058993	0.089058	0.064874	0.064747	0.07457	0.064377	0.063543	0.060141	0.051575	0.067112	0.049965	0.075363	0.075023	0.065789	0.063554	0.072252	0.072478	0.060985	0.05979	0.065862	0.065263	0.053701	0.066034	0.073099	0.081725	0.067748	0.06622	0.069012	0.059783	0.057739	0.052964	0.066277	0.059739	0.072742	0.074823	0.059502	0.052699	0.057536	0.056448	0.064363	0.049652	0.066303	0.052744	0.07254
PC5	D37_DS	PC5_D37_DS	0.107772	0.099778	0.092957	0.092262	0.130406	0.102793	0.089474	0.107471	0.101575	0.088619	0.101719	0.077267	0.094216	0.072799	0.114261	0.113702	0.112241	0.090948	0.095464	0.107987	0.087059	0.08757	0.091319	0.096811	0.083764	0.087068	0.097096	0.102951	0.101011	0.098942	0.098299	0.101106	0.085839	0.084003	0.094819	0.091792	0.104225	0.1104	0.09028	0.087345	0.07587	0.075805	0.089474	0.071163	0.085762	0.07509	0.099458
PC6	D37_DS	PC6_D37_DS	0.759488	0.768913	0.781826	0.79116	0.700176	0.772294	0.787047	0.75598	0.772018	0.790634	0.779566	0.821604	0.779801	0.832896	0.745508	0.748471	0.762912	0.784195	0.772916	0.760653	0.794547	0.799724	0.788058	0.785009	0.812178	0.795498	0.766991	0.75154	0.767436	0.78321	0.773904	0.781587	0.803001	0.813099	0.779038	0.797577	0.75705	0.750224	0.795785	0.807613	0.81485	0.813176	0.78886	0.835069	0.79628	0.827832	0.755864
PAR	D37_DS	PAR_D37_DS	0.282672	0.271874	0.258134	0.246934	0.349111	0.269179	0.253979	0.283767	0.268396	0.255497	0.233302	0.217732	0.268665	0.196389	0.301502	0.270427	0.270226	0.259631	0.260886	0.248758	0.250722	0.244011	0.244188	0.252688	0.225153	0.193488	0.282664	0.298735	0.288368	0.200241	0.265662	0.250736	0.234337	0.229247	0.273726	0.248717	0.296839	0.304773	0.24443	0.228834	0.223703	0.229966	0.25892	0.19755	0.243814	0.207729	0.305772
PW	D37_DS	PW_D37_DS	720	784	851.5	939.5	867	911.5	958	686	707.5	780.5	482	718.5	910.5	534	672	692	792	657	782.5	588	682	845.5	867.5	573.5	880	762	889.5	919	707.5	794.5	663.5	723	804	687.5	795	679.5	608.5	630	613.5	877.5	583.5	655	742	647.5	733.5	933.5	651
MPH	D37_DS	MPH_D37_DS	480	387	435	513	450	506	514	379	463	347.5	353.5	493.5	462	534.5	347.5	314.5	453	458	562	301	337	492.5	401	303	585	327.5	496	482	528	299.5	387	313	373.5	563	509.5	495.5	422	485.5	478.5	543.5	562.5	554.5	562.5	410.5	374.5	471.5	438.5
FDNIC	D37_DS	FDNIC_D37_DS	1.34489	1.35533	1.35594	1.3693	1.33714	1.34967	1.35792	1.34974	1.34499	1.36631	1.29401	1.3608	1.3904	1.35989	1.37701	1.31421	1.34961	1.33582	1.31359	1.31384	1.41367	1.37832	1.34929	1.36623	1.38705	1.32767	1.36834	1.37239	1.3469	1.31936	1.3404	1.3346	1.39316	1.37952	1.38664	1.39044	1.33755	1.34905	1.33162	1.37681	1.35697	1.3665	1.35527	1.38683	1.368	1.39604	1.28849
TPA	D37_DS	TPA_D37_DS	28921	30123	31373.5	40115	28183.5	36450	36547.5	27421.5	29703	32872.5	18511	35376.5	45196	33031	30245	21245	33382	27508.5	27430	21091.5	40765	43189.5	31258.5	28885	44514	26693	39750.5	39147.5	32280.5	24257	26033	25711.5	39880.5	40682.5	45220	40584.5	26573.5	30241	27567.5	42472	33480.5	35242.5	34562.5	37093	29469.5	50320	19826.5
FDIC	D37_DS	FDIC_D37_DS	1.45703	1.47434	1.48655	1.503	1.4639	1.4867	1.49304	1.46758	1.45772	1.49706	1.51396	1.50228	1.53095	1.48501	1.48572	1.43571	1.49166	1.47319	1.45395	1.43751	1.53449	1.51881	1.47396	1.5603	1.49316	1.46133	1.48332	1.4859	1.4789	1.44472	1.45617	1.45207	1.52248	1.5057	1.51351	1.52177	1.46017	1.46229	1.46516	1.49896	1.45722	1.48012	1.47993	1.50843	1.47235	1.55542	1.41437
PP	D37_DS	PP_D37_DS	8230	8141	8087	9905	9874	9808	9278	7793.5	7942	8370.5	4277.5	7693	11832	6477.5	9102	5742	9035.5	7125	7136.5	5330.5	10237.5	10467.5	7594.5	7349	9546	5095	11163	11675.5	9336	4742.5	6914	6441	9331.5	9306.5	12256.5	10035	7905	9240	6807	9679	7491	8126	8969.5	7284	7175.5	10486.5	6020.5
HWR	D37_DS	HWR_D37_DS	0.662749	0.49372	0.507281	0.547816	0.518342	0.555428	0.537629	0.551726	0.651445	0.445357	0.733847	0.688505	0.507844		0.517359	0.454381	0.572589	0.697331	0.720595	0.513103	0.493839	0.583448	0.464667	0.519193	0.671965	0.429538	0.558426	0.523378	0.748106	0.387329	0.584794	0.432312	0.465051	0.82262	0.648045	0.725505	0.693794	0.765103	0.781817	0.618231		0.862537	0.750904	0.633775	0.510347	0.504934	0.690046
GCV	D37_DS	GCV_D37_DS	46.7371	46.7373	46.6303	46.9953	46.282	46.5765	46.5634	46.0319	46.2597	46.5144	45.6563	46.3796	46.7393	46.1343	46.172	45.8427	46.023	45.9293	46.123	45.7898	46.1979	46.6649	46.078	45.8993	46.4153	45.9585	46.3274	46.2998	46.0893	45.8252	45.8967	45.5831	46.1747	46.6733	46.451	46.3122	45.8796	45.7877	45.7305	46.5354	46.0447	46.2943	46.1401	46.1396	45.9317	46.8365	45.8461
M_HEX_I	D37_DS	M_HEX_I_D37_DS	0.120673	0.127563	0.134352	0.199238	0.113297	0.15788	0.168743	0.107993	0.13524	0.154362	0.085486	0.145059	0.201263	0.124018	0.132402	0.100341	0.139506	0.119779	0.126532	0.105988	0.157002	0.192155	0.139308	0.12936	0.184215	0.125694	0.16985	0.159936	0.129921	0.114125	0.113902	0.10492	0.15888	0.188331	0.187666	0.172976	0.105872	0.121254	0.11405	0.193371	0.138083	0.170667	0.155852	0.152656	0.119086	0.206941	0.088988
SE_HEX_I	D37_DS	SE_HEX_I_D37_DS	1.30849	1.34505	1.3748	1.79623	1.25374	1.51221	1.59831	1.20047	1.41243	1.54938	1.12389	1.3918	1.71757	1.22219	1.40012	1.23286	1.40286	1.31721	1.37178	1.31782	1.44798	1.67247	1.43035	1.38366	1.56217	1.36842	1.57011	1.49487	1.32338	1.28583	1.29016	1.19907	1.46554	1.68951	1.60397	1.55586	1.19452	1.30011	1.24068	1.69886	1.36755	1.64694	1.51777	1.4293	1.27105	1.67136	1.14333
S_HEX_I	D37_DS	S_HEX_I_D37_DS	0.565931	0.572701	0.57875	0.64223	0.556219	0.601785	0.614988	0.5455	0.582763	0.607727	0.52876	0.581712	0.629618	0.549984	0.58321	0.552144	0.583813	0.567832	0.577269	0.567376	0.5915	0.62341	0.587426	0.578002	0.607088	0.575635	0.610667	0.599165	0.569589	0.560242	0.5633	0.545241	0.594309	0.6268	0.610516	0.607911	0.543994	0.564713	0.552374	0.629128	0.577609	0.622205	0.601585	0.587549	0.559249	0.624878	0.532802
MU3_HEX_I	D37_DS	MU3_HEX_I_D37_DS	27.1938	28.4321	28.7096	55.7042	24.3523	36.1703	41.5432	21.1066	32.8909	39.9985	20.0377	28.027	48.0505	19.285	31.9141	24.5264	30.5565	27.5311	30.3149	31.0733	31.032	45.0799	33.0044	31.9095	36.0463	31.0437	39.4419	34.3433	25.7459	26.2451	26.2533	21.6332	31.6936	47.1757	41.5015	36.779	21.1006	26.582	22.8024	46.3922	27.3936	46.0525	37.2754	29.7012	24.3633	40.8918	20.863
U_HEX_I	D37_DS	U_HEX_I_D37_DS	0.980328	0.979518	0.978673	0.972769	0.980828	0.975241	0.975176	0.981345	0.97981	0.977656	0.987386	0.975968	0.969366	0.977553	0.979432	0.985529	0.977314	0.981285	0.981338	0.985634	0.972331	0.970708	0.97875	0.98036	0.969828	0.981838	0.973018	0.973423	0.978058	0.983492	0.982283	0.982501	0.972927	0.972389	0.969359	0.972456	0.981918	0.979436	0.981248	0.971184	0.977247	0.976056	0.97652	0.974815	0.979958	0.965915	0.986492
E_HEX_I	D37_DS	E_HEX_I_D37_DS	0.122774	0.126539	0.130218	0.163367	0.119905	0.150334	0.150126	0.115906	0.12453	0.137005	0.081107	0.14341	0.181124	0.132549	0.127537	0.091795	0.138077	0.116841	0.115628	0.091867	0.165669	0.17358	0.130794	0.122353	0.175708	0.111686	0.162812	0.160199	0.133528	0.101311	0.111244	0.109855	0.161903	0.164863	0.18047	0.163513	0.112767	0.127826	0.115483	0.171207	0.13767	0.146172	0.143086	0.149569	0.12373	0.196167	0.087004
M_HEX_H	D37_DS	M_HEX_H_D37_DS	0.071336	0.073221	0.077373	0.100432	0.073407	0.085568	0.089798	0.069485	0.073115	0.080669	0.042006	0.087706	0.109715	0.081656	0.067843	0.049584	0.079855	0.067534	0.065914	0.048667	0.101204	0.104568	0.074055	0.071913	0.109367	0.056214	0.102483	0.096102	0.079275	0.052271	0.063968	0.064737	0.100832	0.096538	0.114385	0.101613	0.06625	0.073958	0.069984	0.10698	0.081902	0.085881	0.085401	0.092872	0.069517	0.124028	0.049041
SE_HEX_H	D37_DS	SE_HEX_H_D37_DS	0.738079	0.740518	0.766562	0.886926	0.775089	0.792988	0.823867	0.739998	0.738048	0.784642	0.547059	0.816379	0.897312	0.780269	0.694501	0.604836	0.772052	0.713905	0.7029	0.592842	0.877104	0.87476	0.738918	0.737003	0.898096	0.613139	0.905037	0.855841	0.776593	0.59658	0.699466	0.71478	0.882162	0.837391	0.926775	0.882079	0.713001	0.748965	0.736504	0.910291	0.782406	0.800222	0.800861	0.83584	0.713945	0.959515	0.615835
S_HEX_H	D37_DS	S_HEX_H_D37_DS	0.424544	0.424591	0.433566	0.470036	0.436353	0.442271	0.45171	0.424864	0.421969	0.439641	0.353606	0.449441	0.471185	0.438275	0.409855	0.376829	0.435325	0.416319	0.412688	0.371162	0.467221	0.465313	0.423981	0.422044	0.471557	0.379858	0.474529	0.461058	0.436893	0.372306	0.41158	0.416835	0.468685	0.455743	0.477767	0.468554	0.415953	0.428088	0.423426	0.476377	0.438943	0.444292	0.443596	0.454512	0.416461	0.489221	0.380926
MU3_HEX_H	D37_DS	MU3_HEX_H_D37_DS	4.46553	4.50195	4.79957	6.69617	5.3538	5.0335	5.46054	4.70167	4.594	5.06712	2.30008	5.37657	6.47215	4.7215	3.79377	2.93087	4.86698	4.11656	4.02985	2.8388	6.20849	6.04262	4.49488	4.60268	6.44931	2.73707	7.1111	6.02537	4.95193	2.68703	4.04461	4.38432	6.3405	5.40525	7.15959	6.33244	4.18418	4.5878	4.53842	6.86324	4.83868	5.09728	5.2112	5.56693	4.05885	7.19643	3.19296
U_HEX_H	D37_DS	U_HEX_H_D37_DS	0.980344	0.979537	0.978692	0.9728	0.980838	0.975264	0.975205	0.981359	0.979831	0.977677	0.987392	0.975993	0.969417	0.977578	0.979448	0.985543	0.977334	0.981302	0.981353	0.985642	0.972368	0.970753	0.978771	0.980379	0.969887	0.981851	0.973046	0.973448	0.978077	0.983516	0.982298	0.982514	0.972965	0.972423	0.969406	0.972494	0.981934	0.979453	0.981265	0.97122	0.977273	0.976089	0.976546	0.974854	0.979976	0.965973	0.9865
E_HEX_H	D37_DS	E_HEX_H_D37_DS	0.106785	0.109985	0.113898	0.142595	0.107513	0.130648	0.129319	0.102347	0.108222	0.119638	0.072093	0.12549	0.154194	0.115542	0.111239	0.082494	0.121148	0.100984	0.101288	0.08173	0.141924	0.148339	0.113521	0.10564	0.149333	0.100983	0.142313	0.139445	0.117553	0.09319	0.096608	0.096993	0.138781	0.140967	0.154714	0.140757	0.09836	0.111148	0.10086	0.148085	0.118641	0.12365	0.123092	0.12758	0.107319	0.167702	0.07732
M_HEX_G	D37_DS	M_HEX_G_D37_DS	0.168088	0.176914	0.191957	0.279102	0.15934	0.22761	0.238023	0.15357	0.191419	0.223775	0.11703	0.210303	0.29006	0.17709	0.183916	0.141731	0.191169	0.171247	0.178864	0.148361	0.222712	0.28367	0.197455	0.180878	0.268765	0.173145	0.232088	0.227554	0.192476	0.160758	0.160569	0.148054	0.228297	0.272819	0.264199	0.246059	0.152003	0.171306	0.158229	0.266957	0.1932	0.239068	0.22051	0.216921	0.177416	0.300217	0.126978
SE_HEX_G	D37_DS	SE_HEX_G_D37_DS	1.83838	1.89636	1.98092	2.53056	1.78333	2.20508	2.27644	1.72813	2.01012	2.26532	1.55526	2.03679	2.49382	1.76031	1.97042	1.75801	1.95584	1.90585	1.9601	1.86368	2.07672	2.49051	2.04832	1.9491	2.2892	1.91686	2.16583	2.15239	1.98195	1.84312	1.83565	1.71023	2.13272	2.47355	2.28889	2.23485	1.73751	1.86289	1.73567	2.36026	1.92986	2.32014	2.16772	2.04707	1.89425	2.45911	1.64411
S_HEX_G	D37_DS	S_HEX_G_D37_DS	0.646603	0.65373	0.664261	0.716679	0.640651	0.687729	0.694584	0.633431	0.664637	0.693739	0.608276	0.670664	0.710874	0.637709	0.663231	0.637402	0.661671	0.655216	0.660937	0.649192	0.674972	0.710998	0.670702	0.658528	0.693154	0.655155	0.683918	0.682743	0.664648	0.64581	0.647269	0.630981	0.680737	0.710529	0.69019	0.690209	0.634448	0.650262	0.632532	0.7019	0.658632	0.698806	0.683488	0.670878	0.654229	0.710077	0.621105
MU3_HEX_G	D37_DS	MU3_HEX_G_D37_DS	76.4581	82.4823	87.1142	156.716	71.0082	114.087	121.851	64.1639	95.7858	126.508	54.1827	88.9183	149.195	58.6765	91.0946	72.4066	85.8749	85.1379	90.2832	89.8765	93.0969	150.288	98.873	89.8158	113.64	87.59	105.068	104.49	87.4277	80.2008	76.7591	63.9439	99.6859	150.822	123.803	110.461	66.1591	79.6967	63.9819	126.088	78.2396	129.468	109.198	88.4953	79.1951	133.793	62.6403
U_HEX_G	D37_DS	U_HEX_G_D37_DS	0.980326	0.979517	0.97867	0.972768	0.980827	0.975239	0.975173	0.981343	0.979808	0.977656	0.987384	0.975964	0.969362	0.97755	0.979431	0.985529	0.977313	0.981284	0.981337	0.985634	0.972328	0.970705	0.978749	0.980358	0.969822	0.981837	0.973016	0.973419	0.978055	0.983491	0.982282	0.9825	0.972924	0.972387	0.969354	0.972452	0.981917	0.979434	0.981246	0.971181	0.977244	0.976054	0.976518	0.974811	0.979957	0.965908	0.986492
E_HEX_G	D37_DS	E_HEX_G_D37_DS	0.127118	0.132007	0.135738	0.168538	0.124217	0.155732	0.155748	0.121122	0.129096	0.141222	0.084663	0.150195	0.18831	0.139203	0.13235	0.09533	0.144254	0.121714	0.120613	0.093985	0.172692	0.180987	0.135556	0.126712	0.183731	0.116163	0.168488	0.166289	0.139405	0.106132	0.115682	0.114348	0.169658	0.170603	0.188536	0.170796	0.118141	0.132426	0.120323	0.177677	0.143635	0.151012	0.148454	0.156705	0.127829	0.20649	0.089965
M_HEX_S	D37_DS	M_HEX_S_D37_DS	0.114304	0.116256	0.136447	0.167228	0.112279	0.166025	0.151831	0.114335	0.126762	0.151349	0.074508	0.161195	0.201478	0.14185	0.125061	0.095879	0.124802	0.11834	0.117119	0.090297	0.167416	0.208542	0.135217	0.117302	0.209549	0.114978	0.145075	0.16486	0.15521	0.114999	0.107935	0.106548	0.169154	0.185057	0.17802	0.171358	0.113372	0.123516	0.105955	0.164355	0.13527	0.145448	0.145037	0.155715	0.152107	0.222994	0.086892
SE_HEX_S	D37_DS	SE_HEX_S_D37_DS	1.20774	1.20569	1.36773	1.48376	1.20823	1.57626	1.41469	1.23375	1.28632	1.48108	0.96718	1.53659	1.67619	1.38866	1.28233	1.16626	1.22827	1.26736	1.27065	1.10228	1.48426	1.79013	1.35438	1.21838	1.76103	1.27167	1.30525	1.50119	1.55758	1.30041	1.19033	1.20312	1.51157	1.64604	1.48696	1.51498	1.24494	1.2874	1.13288	1.41614	1.3157	1.36666	1.38823	1.42213	1.57986	1.80122	1.09683
S_HEX_S	D37_DS	S_HEX_S_D37_DS	0.546658	0.545495	0.577208	0.597328	0.546956	0.611507	0.585678	0.552193	0.557686	0.596893	0.491464	0.605375	0.621978	0.581287	0.561821	0.538349	0.550776	0.558636	0.559254	0.523366	0.597416	0.639447	0.574379	0.547142	0.633902	0.559586	0.565911	0.599979	0.608888	0.563082	0.543389	0.545951	0.601842	0.621247	0.593453	0.602307	0.554554	0.562818	0.528821	0.585316	0.568064	0.577381	0.581067	0.585613	0.612378	0.642702	0.522833
MU3_HEX_S	D37_DS	MU3_HEX_S_D37_DS	20.0111	19.834	26.8719	30.4506	20.3449	40.1219	27.6137	21.3879	24.2765	33.0825	12.3422	37.1409	43.8709	27.6981	22.7523	20.2675	19.5284	22.8257	23.9767	17.482	30.8516	53.5383	26.3175	20.3136	51.6163	24.7327	21.4122	33.0671	40.3028	27.1549	19.4765	21.4531	32.3791	42.8156	31.0143	32.3801	22.2554	23.893	17.1114	26.1091	23.3455	24.8453	26.8663	27.9239	42.8176	51.298	17.4401
U_HEX_S	D37_DS	U_HEX_S_D37_DS	0.98033	0.979521	0.978675	0.972774	0.98083	0.975241	0.97518	0.981347	0.979813	0.97766	0.987387	0.975967	0.969369	0.977553	0.979436	0.985531	0.977317	0.981288	0.981339	0.985635	0.972336	0.97071	0.978754	0.980363	0.969826	0.98184	0.973023	0.973425	0.978058	0.983493	0.982286	0.982502	0.972932	0.97239	0.969363	0.972459	0.98192	0.979437	0.981249	0.971189	0.977249	0.976063	0.976524	0.974818	0.979958	0.965914	0.986493
E_HEX_S	D37_DS	E_HEX_S_D37_DS	0.118941	0.123849	0.126468	0.157957	0.117238	0.149635	0.144549	0.113225	0.12035	0.132599	0.078531	0.144203	0.177862	0.13353	0.1233	0.090288	0.134134	0.112485	0.114616	0.089531	0.161453	0.172899	0.126336	0.117087	0.176863	0.112711	0.156099	0.157251	0.134176	0.102232	0.107213	0.108596	0.157603	0.163579	0.175526	0.16009	0.109922	0.125177	0.113105	0.165011	0.13418	0.137776	0.137468	0.145681	0.122337	0.198516	0.084257
T1	D37_DS	T1_D37_DS	0.152734	0.137362	0.137002	0.085201	0.164996	0.133261	0.114586	0.154452	0.108218	0.130542	0.089716	0.120222	0.12178	0.128124	0.138958	0.086399	0.127467	0.114232	0.093935	0.064845	0.166469	0.132909	0.096659	0.107706	0.12175	0.081035	0.130096	0.156533	0.134124	0.075387	0.095099	0.150205	0.147668	0.100567	0.140394	0.132434	0.147292	0.15857	0.124775	0.108894	0.117918	0.083675	0.108509	0.107884	0.134842	0.139328	0.120694
T2	D37_DS	T2_D37_DS	0.650421	0.646735	0.648373	0.590324	0.590027	0.611489	0.622742	0.652672	0.621418	0.582552	0.641182	0.675769	0.642003	0.718797	0.616839	0.557933	0.68046	0.640984	0.612019		0.701566	0.658286	0.636203	0.636167	0.68015	0.626877	0.638192	0.620598	0.637952	0.581307	0.654835	0.669902	0.70597	0.624034	0.677412	0.667717	0.652722	0.62461	0.686014	0.666378	0.694435	0.632051	0.640548	0.710789	0.640876	0.710897	0.587125
T3	D37_DS	T3_D37_DS	8.73335	8.2596	8.98802	9.17216	10.3604	8.67808	8.55652	8.85264	9.98799	10.2879	9.23022	7.9312	8.63547	6.28774	9.27675	12.0006	6.94038	8.39339	9.6697	9.06217	6.88769	8.62705	7.48998	8.71194	8.12872	7.50575	8.167	9.12881	9.2752	9.01446	7.68416	7.9183	6.85046	8.09926	7.39625	8.55851	8.96198	8.92399	7.32217	7.64144	6.68678	8.19354	8.74178	6.65313	8.7439	7.41116	11.3792
T5	D37_DS	T5_D37_DS	0.074976	0.072807	0.085148	0.070687	0.072745	0.068661	0.075936	0.080203	0.079359	0.065125	0.087401	0.092597	0.072675		0.070863	0.08244	0.079773	0.071847	0.079478	0.063603	0.076617	0.074727	0.073011	0.071715	0.09093	0.083922	0.073138	0.07163	0.081049	0.082512	0.080321	0.080367	0.076031	0.069651	0.07366	0.084821	0.078631	0.070465	0.097021	0.082295	0.092178	0.074405	0.076165	0.092693	0.089797	0.084874	0.085058
T6	D37_DS	T6_D37_DS	0.394124	0.388161	0.390553	0.323052	0.323553	0.346548	0.359183	0.394804	0.358735	0.315219	0.38088	0.423554	0.38221	0.478807	0.352726	0.29059	0.428227	0.380413	0.34791	0.259182	0.456682	0.401782	0.374779	0.374714	0.430019	0.363607	0.377571	0.356802	0.376938	0.313747	0.396747	0.415607	0.462114	0.361507	0.425419	0.413388	0.394409	0.361142	0.435773	0.411407	0.446254	0.370094	0.379969	0.468611	0.380523	0.470862	0.320261
T7	D37_DS	T7_D37_DS	7.89386	8.18488	8.49198	8.83081	7.6101	8.06469	8.68312	8.08813	8.82348	8.3842	9.00986	8.23298	8.76262	7.91739	8.09541	8.82229	8.27272	8.50562	8.85239	8.04188	7.70382	9.01101	8.24766	8.52961	8.59532	8.5107	7.96906	7.76555	8.09851	8.50778	8.61836	8.08828	8.19623	8.49992	8.12645	8.50998	8.25559	7.50586	8.2504	8.69006	8.28105	9.07099	8.77419	8.40751	8.06878	8.45202	8.53646
T8	D37_DS	T8_D37_DS	1.99459	1.9961	2.03895	2.02521	2.20347	1.99009	2.00172	2.07347	2.13447	2.0744	2.11758	1.91792	2.01631	1.80518	2.05683	2.35534	1.87781	1.99809	2.14161	1.97521	1.8143	1.99617	1.86905	2.01329	1.9693	1.89744	1.9721	2.04906	2.04706	2.046	1.95065	1.9383	1.82847	1.89744	1.89743	2.00446	2.08687	2.02487	1.90919	1.91376	1.84058	1.9594	2.02594	1.81158	1.99429	1.84707	2.25981
T9	D37_DS	T9_D37_DS	2.45865	2.50812	2.41591	2.37547	2.45517	2.43217	2.42429	2.4919	2.4288	2.37818	2.41078	2.36937	2.49656	2.28581	2.46262	2.33561	2.50317	2.49338	2.42705		2.49714	2.49283	2.41842	2.48315	2.41723	2.28769	2.47312	2.45879	2.41474	2.26035	2.47131	2.46265	2.53021	2.40123	2.52211	2.44943	2.5151	2.46536	2.38615	2.44658	2.42336	2.43432	2.46843	2.41311	2.35095	2.45293	2.36451
T10	D37_DS	T10_D37_DS	1.31854	1.3371	1.34657	1.39549	1.48099	1.36267	1.36167	1.368	1.41319	1.40735	1.40115	1.26168	1.34695	1.1698	1.38721	1.56226	1.25185	1.34297	1.43368	1.42476	1.18578	1.31721	1.28493	1.35231	1.2834	1.31288	1.3346	1.38161	1.35923	1.42186	1.31224	1.28415	1.19132	1.30071	1.25765	1.31308	1.37545	1.36716	1.25754	1.27717	1.21675	1.33261	1.35443	1.17765	1.33304	1.17941	1.4964
T11	D37_DS	T11_D37_DS	3.6366	3.73234	3.64147	3.6115	3.75494	3.63769	3.6515	3.73036	3.71878	3.59616	3.7402	3.53053	3.72073	3.39632	3.70748	3.75371	3.66541	3.71461	3.75035	3.45891	3.57922	3.67761	3.57488	3.72194	3.60904	3.49233	3.68342	3.6879	3.63532	3.54805	3.68926	3.63363	3.62737	3.55665	3.67249	3.66261	3.78137	3.68077	3.5631	3.62866	3.56773	3.64666	3.70621	3.5157	3.54576	3.54233	3.70668
T12	D37_DS	T12_D37_DS	47.716	52.0398	53.6652	63.3317	41.8887	51.1678	59.2302	48.3895	59.4002	56.6663	60.2752	51.0849	61.3061	45.1987	51.0167	56.3294	54.5271	57.0324	59.5234	55.5089	46.9777	64.8604	55.184	57.5789	55.4353	57.538	49.4763	45.8958	49.9802	54.8072	58.9133	49.6572	53.5768	60.5831	53.1381	55.1093	51.0952	43.806	50.8255	59.2706	52.25	66.766	60.1633	54.7628	48.7486	56.1917	53.203
T15	D37_DS	T15_D37_DS	2.27116	2.20238	2.31604	2.27696	2.42492	2.23052	2.22688	2.29939	2.42608	2.43269	2.34006	2.20487	2.25592	1.97806	2.32074	2.57674	2.04433	2.22122	2.35851	2.19277	2.07536	2.28585	2.08676	2.26971	2.22425	2.07133	2.18722	2.3039	2.35766	2.24155	2.12869	2.19768	2.07066	2.17531	2.11581	2.28408	2.31984	2.28449	2.1151	2.14531	2.02189	2.1846	2.27496	2.04106	2.28285	2.16456	2.55868
Elongation	D37_DS	Elongation_D37_DS	2.49429	3.01757	3.24415	3.10243	2.92746	2.62851	3.16847	2.7986	2.76534	3.19522	2.80955	2.90781	2.78778	2.00022	2.47065	3.6256	2.47333	2.46174	3.12506	3.18425	2.6404	2.66085	3.76508	2.68382	2.90239	3.40709	2.32203	3.04174	2.25268	4.48942	2.64774	3.06928	3.0569	2.01996	2.20271	2.17378	2.16916	2.02369	2.21504	2.60683	2.2794	2.18339	2.30485	2.36544	3.05105	3.11768	2.7922
Heywood	D37_DS	Heywood_D37_DS	6.90323	7.31583	7.43444	8.23208	9.5861	8.3755	7.95596	7.7864	7.40565	6.83697	5.64543	6.41057	8.05177	5.71516	7.66592	7.32011	7.82585	6.85292	5.52317	5.95249	6.86348	8.01481	6.60529	5.58721	7.25457	5.79073	9.23515	8.46323	8.231	6.25622	6.47649	6.79404	7.19524	6.62953	8.18526	7.25577	7.15858	7.8266	6.59508	7.61161	6.71896	7.02028	6.99467	5.95088	6.8518	6.47209	7.03806
GPAR	D37_R	GPAR_D37_R	1	1	1.15183	1.16024	1	1	1.00303	1	1	1	1.0037	1	1	1	1.02426	0.999532	1	1	1	0.956662	1	1	1.03649	1	1	1.10976	1	1	1	0.964913	1	1	1	1	1	1.01431	1	1	1	1	1	1	1	1	1	1	1
PC1	D37_R	PC1_D37_R	0.89586	1.12875	0.774829	0.681252	0.80332	1.10361	1.02526	1.10225	0.934697	0.791262	0.873319	1.09011	0.95935	0.760269	1.16317	0.957812	1.05788	1.00152	0.884196	0.776142	0.886994	0.824516	1.08431	0.694275	1.38527	0.825374	0.698353	0.989118	1.08056	1.02862	0.930547	1.22167	0.771072	1.03924	1.01468	1.03304	1.06307	1.39521	1.03694	1.01641	0.735528	0.858856	0.832954	0.980213	0.969195	0.781292	0.855558
PC2	D37_R	PC2_D37_R	0.929063	1.1023	0.842161	0.765452	0.870132	0.8125	0.967448	0.94187	0.778712	0.697425	0.87856	0.913542	0.908858	0.896	1.33244	0.849797	0.976978	1.18571	1.18008	0.699003	0.917469	1.01526	0.759276	0.850126	1.27669	1.00968	0.665124	1.07967	1.13534	0.871937	0.71714	1.02989	0.894264	0.8405	1.02498	0.950853	1.18853	1.25782	0.979171	1.11206	0.806256	0.95073	0.876195	0.805392	0.753315	0.848283	1.44313
PC3	D37_R	PC3_D37_R	0.805675	1.00438	0.822383	0.783339	0.837147	0.882714	1.18894	0.852383	0.981322	0.856304	1.14108	1.04564	0.92057	0.919572	1.11049	0.795593	0.845845	1.08165	0.936552	0.72752	1.00503	0.76119	0.853204	0.727287	1.26258	0.966928	0.760158	1.11864	1.16938	0.894385	0.817203	1.02208	0.965847	0.807912	0.872946	0.896318	1.04783	1.20554	1.007	1.03235	0.786117	0.948261	0.807514	0.958692	0.807402	0.834827	1.11431
PC4	D37_R	PC4_D37_R	0.891005	1.05127	0.684045	0.709229	0.844464	0.936187	1.0902	0.957413	0.964984	0.74056	0.855077	0.900747	0.819238	0.827852	1.19978	0.966928	0.926514	0.927755	0.981032	0.780803	0.976823	0.859595	0.914115	0.865419	1.08962	1.00479	0.949214	1.28428	1.09058	0.960392	0.795959	0.915878	0.914112	0.806481	0.922025	0.910905	1.05472	1.26666	0.837785	0.95407	0.760244	0.794472	0.861654	0.782513	1.00324	0.809156	1.01146
PC5	D37_R	PC5_D37_R	0.945451	1.12709	0.687084	0.674267	0.813517	0.986544	0.865202	0.900809	0.981145	0.782086	0.968596	0.99805	0.950726	0.783172	1.18693	1.1005	0.960318	0.926774	0.9187	0.805134	0.914793	0.84369	0.831231	0.786832	1.13626	0.801849	0.709211	1.01963	1.14608	1.0646	0.754741	1.10214	0.859352	0.893231	0.937067	0.858102	1.13017	1.1104	0.905953	1.17418	0.707248	0.745503	0.783609	0.857324	0.877316	0.901148	1.02838
PC6	D37_R	PC6_D37_R	1.03685	0.979021	1.12269	1.12219	1.09655	1.01726	1.00253	1.03063	1.01134	1.08136	1.01314	1.00578	1.03262	1.04476	0.950034	1.00796	1.0231	1.00901	1.01564	1.09907	1.01407	1.05065	1.04498	1.07439	0.969656	1.03023	1.09476	0.966965	0.966039	1.00287	1.0896	0.991965	1.03035	1.04177	1.02324	1.03311	0.973916	0.950586	1.02661	0.984608	1.0849	1.05728	1.0639	1.03589	1.03068	1.0372	0.984286
PAR	D37_R	PAR_D37_R	0.872797	1.05496	0.834696	0.8173	0.850822	0.940022	1.11375	0.909641	0.938415	0.804492	0.97696	0.980903	0.907904	0.813852	1.29719	0.861268	0.896995	1.02518	0.952406	0.67778	0.954451	0.824256	0.977178	0.789413	1.16117	0.903398	0.79141	1.09477	1.15044	0.792456	0.802248	1.02338	0.874268	0.87053	0.940213	1.03215	1.08536	1.22551	0.971429	1.05323	0.779059	0.862857	0.821559	0.883545	0.89838	0.83362	1.09869
PW	D37_R	PW_D37_R	0.995162	1.33447			1.25289	1.08126	1.31323	1.05539	1.09435	1.47822	0.875568	1.02278	1.15326	1.05743	1.07865	1.07872	1.20548	0.975501	1.2621	0.987406	1.05328	1.25632	1.15206	1.19979	0.883091	1.30368	1.20528	1.16109	0.950941	1.04746	1.20636	0.916931	1.12134	1.12062	1.01274	1.20053	0.873027	0.992908	0.875178	1.40964	1.02279	1.08624	1.03056	1.22055	1.24007	1.19833	1.12435
MPH	D37_R	MPH_D37_R	1.08108	1.29431	1.59341	1.63898	1.47783	1.03265	0.901754	1.21865	1.30976	1.65083	0.863248	0.99196	1.26749	1.37051	0.856967	1.01615	0.906	0.88932	1.06238	0.952532	1.09772	0.870911	0.904171	1.1434	0.897239	1.19963	1.46313	1.2957	1.19864	0.848442	1.46869	0.976599	1.0081	0.999113	0.978866	1.37448	1.23935	1.11866	1.13523	1.34363	1.35054	1.15521	1.1731	1.09321		0.90153	1.06046
FDNIC	D37_R	FDNIC_D37_R	1.02798	1.03337			1.05536	0.996353	1.03217	1.02055	1.00025		0.98446	1.01056	1.01802	1.03964	1.02964	1.02346	1.01161	0.991699	0.992937	1.01197	1.03278	1.03606	1.03082	1.02407	0.951066	1.02133	1.02027	0.989821	0.980776	0.979831	1.05874	0.988036	1.02206	1.017	0.996477	1.04822	1.00002	1.00347	1.00915	1.0239	1.05121	1.04424	1.02142	1.03375	1.04249	1.02048	1.0065
TPA	D37_R	TPA_D37_R	1.38467	1.44012	2.22531	2.15163	1.80299	1.11598	1.25205	1.27524	1.19084		0.828622	1.1194	1.33996	1.41919	1.15622	1.224	1.26904	0.944287	1.22177	1.14113	1.26782	1.51728	1.20285	1.50025	0.614202	1.39644	1.72656	1.04876	0.928307	0.880504	1.7432	0.906755	1.21422	1.21435	1.04233	1.5779	1.04597	1.07352	1.11043	1.44203	1.66235	1.43481	1.28033	1.46427	1.41483	1.26342	0.834484
FDIC	D37_R	FDIC_D37_R	1.01673	0.994439	1.06068	1.05318	1.06228	1.0114	1.03966	1.02662	0.994062		1.05509	1.00789	1.03273	0.986286	1.02243	1.0233	1.03075	1.00858	0.986953	1.02156	1.0194	1.04055	1.01878	1.0417	0.981543	1.02732	1.03048	0.985391	0.986373	0.983716	1.04801	0.993572	1.02185	1.02798	0.997031	1.00634	0.992184	0.9985	1.01174	1.0179	1.02859	1.01932	1.01187	1.00204	1.01165	1.03216	0.973075
PP	D37_R	PP_D37_R	1.2153	1.49623	1.75309	1.80781	1.5355	1.05355	1.35633	1.17002	1.1124		0.831713	1.09603	1.21099	1.14819	1.56769	1.05571	1.15095	0.969058	1.16839	0.812205	1.23559	1.24229	1.16489	1.19331	0.690663	1.24283	1.35753	1.15353	1.08131	0.690672	1.39804	0.940155	1.05865	1.0545	1.0074	1.56394	1.13741	1.31896	1.08721	1.51424	1.30608	1.24365	1.06501	1.30479	1.26921	1.05562	1.03963
HWR	D37_R	HWR_D37_R	1.08083	0.945706	0.963804	1.07441	1.17973	0.956856	0.689003	1.14612	1.18504	1.11779	0.991972	0.962256	1.09522	1.30752	0.792538	0.937603	0.753392	0.912915	0.795275	0.974059	1.04827	0.69923	0.777402	0.932397	1.02342	0.921263	1.21569	1.11148	1.26617	0.841389	1.22576	1.05591	0.894697	0.884696	0.975663	1.12859	1.41798	1.11053	1.3	0.948371	1.32485	1.08075	1.12291	0.893508	1.35592	0.739436	0.958485
GCV	D37_R	GCV_D37_R	1.00374	1.0166	1.02411	1.02378	1.01958	1.01428	1.01602	0.993573	1.00038	1.02628	1.00046	1.00826	1.01038	1.013	1.00522	1.01048	1.00919	1.00227	1.0156	1.01175	1.01048	1.01392	1.00641	1.01199		1.01539	1.02015	1.0102	1.00203	1.00097	1.013	0.997448	1.00839	1.01441	1.00471	1.01544	1.00859	1.00025	1.0046	1.00938	1.01421	1.01551	1.00935	1.01549	1.0127	1.01849	1.00722
M_HEX_I	D37_R	M_HEX_I_D37_R	1.28819	1.51785	2.18804	2.25701	1.92987	1.16945	1.26723	1.21328	1.20913		0.845341	1.14993	1.29247	1.36887	1.12408	1.23904	1.35186	0.944339	1.24828	1.32957	1.19324	1.54328	1.1984	1.57025	0.593509	1.41563	1.83113	1.01962	0.877981	1.00232	1.79653	0.914758	1.26511	1.29539	1.03606	1.48313	0.985048	0.977926	1.05766	1.42586	1.76308	1.51958	1.29638	1.50649	1.41946	1.31769	0.864288
SE_HEX_I	D37_R	SE_HEX_I_D37_R	1.11345	1.27168	1.52723	1.62129	1.43551	1.11561	1.15832	1.08085	1.09334		0.932046	1.08309	1.12004	1.14628	1.07563	1.11055	1.21187	0.977169	1.13965	1.22998	1.08704	1.2467	1.10302	1.25467	0.755717	1.19055	1.36303	0.980085	0.925887	1.0361	1.34424	0.981629	1.16013	1.16891	1.01596	1.18357	0.970178	0.962257	0.999642	1.19559	1.3618	1.26488	1.14384	1.23569	1.18711	1.17929	1.02628
S_HEX_I	D37_R	S_HEX_I_D37_R	1.04758	1.11881	1.24624	1.26372	1.19352	1.04654	1.07074	1.03672	1.03393		0.969234	1.0347	1.04648	1.071	1.03517	1.04971	1.08957	0.989206	1.06188	1.10568	1.0405	1.08877	1.04071	1.10373	0.902458	1.07663	1.14079	0.992873	0.972207	1.01456	1.15023	0.996639	1.06648	1.06063	1.00343	1.07117	0.985825	0.982686	0.997441	1.07196	1.15433	1.10336	1.05676	1.09837	1.08264	1.06785	1.05801
MU3_HEX_I	D37_R	MU3_HEX_I_D37_R	1.24699	1.68257	2.16273	2.38233	2.18848	1.32436	1.32411	1.13913	1.22332		0.88392	1.19721	1.20103	1.2082	1.17333	1.22939	1.58129	0.977717	1.32662	1.59733	1.14278	1.60994	1.25382	1.59672	0.563337	1.45915	1.83949	0.89314	0.819708	1.13296	1.77807	0.990775	1.41427	1.45493	1.06281	1.33204	0.91991	0.91001	0.963146	1.44921	1.90785	1.62561	1.32732	1.51726	1.3906	1.46049	0.951801
U_HEX_I	D37_R	U_HEX_I_D37_R	0.994477	0.993674	0.988166	0.985268	0.991393	0.997382	0.994915	0.99593	0.996733	0.98474	1.00264	0.997396	0.992093	0.993287	0.99718	0.997327	0.995126	1.00112	0.996573	0.998204	0.99405	0.989873	0.996371	0.99339		0.994794	0.988515	0.998742	1.00172	1.00228	0.992389	1.00182	0.995136	0.995044	0.998741	0.989777	0.999195	0.998573	0.998114	0.991035	0.990841	0.992652	0.994791	0.991915	0.994062	0.99275	1.00268
E_HEX_I	D37_R	E_HEX_I_D37_R	1.34739	1.3944	2.09176	2.02462	1.69989	1.11401	1.24195	1.23995	1.16044		0.851732	1.10472	1.29936	1.34648	1.16121	1.18938	1.24781	0.956553	1.20515	1.11875	1.24124	1.45006	1.19127	1.43101	0.649632	1.35239	1.61369	1.03331	0.936828	0.873446	1.63069	0.930045	1.20069	1.1871	1.04049	1.50274	1.04403	1.06798	1.09113	1.39016	1.57283	1.37959	1.25021	1.39379	1.35422	1.23894	0.880278
M_HEX_H	D37_R	M_HEX_H_D37_R	1.37095	1.47015	2.19947	2.20895	1.79194	1.14202	1.28505	1.29166	1.19516		0.822454	1.11803	1.34402	1.40949	1.23257	1.15103	1.33985	0.945841	1.25283	1.10394	1.25268	1.50555	1.28744	1.51332	0.617484	1.44595	1.73318	1.04679	0.915585	0.790715	1.79373	0.916487	1.21445	1.17013	1.0517	1.683	1.05514	1.06421	1.11519	1.50008	1.71616	1.42861	1.2875	1.47662	1.42287	1.24685	0.850948
SE_HEX_H	D37_R	SE_HEX_H_D37_R	1.1566	1.22356	1.5188		1.3211	1.072	1.17814	1.13919	1.07729		0.90325	1.06179	1.16389	1.19004	1.15729	1.03594	1.18922	0.972696	1.13615	1.03201	1.11594	1.20771	1.15942	1.22014	0.793905	1.20164	1.29975	1.0222	0.962484	0.850366	1.34339	0.968369	1.10407	1.05587	1.0213	1.34333	1.02982	1.02819	1.04821	1.24486	1.31954	1.19182	1.1267	1.21757	1.1886	1.10613	0.995823
S_HEX_H	D37_R	S_HEX_H_D37_R	1.08986	1.12914	1.32389		1.18087	1.04069	1.11211	1.079	1.03798		0.937611	1.03403	1.09037	1.11322	1.09403	1.02233	1.107	0.984643	1.08393	1.02296	1.06604	1.10824	1.09277	1.12445	0.889656	1.12441	1.15602	1.01204	0.983017	0.903445	1.2021	0.983259	1.05839	1.03044	1.00757	1.19279	1.01673	1.0158	1.0262	1.12785	1.18091	1.10779	1.06806	1.11864	1.11002	1.0541	1.026
MU3_HEX_H	D37_R	MU3_HEX_H_D37_R	1.29016	1.50717	1.93413	2.1242	1.67027	1.1251	1.36501	1.31044	1.17514		0.809405	1.15279	1.31245	1.33826	1.48731	0.985239	1.48463	0.93886	1.27647	0.982937	1.18549	1.41654	1.37629	1.46197	0.67214	1.41184	1.62926	1.04126	0.91363	0.678654	1.77875	0.951042	1.18465	1.05238	1.05654	1.77822	1.06855	1.05595	1.08127	1.58842	1.70253	1.39638	1.25547	1.48093	1.39035	1.19771	0.949557
U_HEX_H	D37_R	U_HEX_H_D37_R	0.994486	0.993685	0.988169	0.985278	0.991401	0.997388	0.994922	0.995937	0.996742	0.98476	1.00263	0.997399	0.992118	0.993299	0.99718	0.997338	0.995134	1.00112	0.996579	0.998206	0.994063	0.989902	0.99636	0.993403		0.994793	0.988537	0.99874	1.00171	1.00229	0.992402	1.00182	0.995152	0.99506	0.998742	0.989785	0.999195	0.998572	0.998119	0.991052	0.990861	0.992672	0.994802	0.991937	0.994073	0.992776	1.00267
E_HEX_H	D37_R	E_HEX_H_D37_R	1.31635	1.3718	2.00931	1.98349	1.65797	1.09279	1.22527	1.23109	1.15033		0.852284	1.11327	1.28182	1.34393	1.14984	1.18339	1.2403	0.947877	1.19125	1.11432	1.22555	1.41526	1.15236	1.399	0.665139	1.32004	1.56618	1.04595	0.951677	0.910565	1.59015	0.924368	1.17595	1.15878	1.03775	1.46737	1.04791	1.07289	1.07871	1.38738	1.52487	1.3493	1.23219	1.37956	1.33026	1.21402	0.908013
M_HEX_G	D37_R	M_HEX_G_D37_R	1.27686	1.54294	2.20106	2.30058	1.91703	1.19009	1.29796	1.20106	1.20162		0.844196	1.14806	1.29278	1.36058	1.13265	1.24102	1.37605	0.961992	1.30412	1.35314	1.20262	1.5737	1.24427	1.56794	0.607317	1.45482	1.81702	1.0221	0.896751	0.997202	1.80336	0.907505	1.26932	1.31509	1.02343	1.48721	0.967882	0.985412	1.05199	1.43251	1.79405	1.51256	1.29262	1.50904	1.41885	1.33817	0.873578
SE_HEX_G	D37_R	SE_HEX_G_D37_R	1.10202	1.29373	1.54766		1.42153	1.13296	1.18455	1.06932	1.08167		0.929409	1.08129	1.11769	1.13741	1.08246	1.11265	1.23416	0.998713	1.19439	1.24531	1.09722	1.27291	1.14734	1.25096	0.770013	1.21624	1.34867	0.982705	0.942307	1.03354	1.34351	0.973486	1.16631	1.18363	1.0026	1.18966	0.956302	0.976368	0.992524	1.20121	1.37945	1.25636	1.14065	1.23741	1.18443	1.20478	1.03859
S_HEX_G	D37_R	S_HEX_G_D37_R	1.03422	1.10466	1.21271		1.15182	1.04208	1.06525	1.02549	1.02228		0.973467	1.02727	1.03473	1.05522	1.03087	1.04113	1.08083	0.998674	1.0693	1.09134	1.03521	1.07524	1.0471	1.08287	0.927505	1.07095	1.1098	0.995082	0.983095	1.01059	1.12101	0.994222	1.05448	1.05072	0.997756	1.05902	0.983648	0.991144	0.994253	1.05919	1.1308	1.08005	1.04467	1.07904	1.06414	1.05987	1.05864
MU3_HEX_G	D37_R	MU3_HEX_G_D37_R	1.20785	1.76002	2.20197	2.47533	2.10624	1.36826	1.40939	1.09893	1.17963		0.872579	1.18326	1.19898	1.17393	1.19193	1.23756	1.66191	1.05028	1.52344	1.64462	1.18933	1.71454	1.40921	1.56934	0.592307	1.52187	1.77107	0.906651	0.86449	1.13467	1.75717	0.971879	1.43914	1.4993	1.02578	1.34969	0.884527	0.958055	0.94586	1.47236	1.96523	1.5893	1.30625	1.52726	1.36955	1.58179	0.99084
U_HEX_G	D37_R	U_HEX_G_D37_R	0.994475	0.993674	0.988163	0.985268	0.991393	0.997382	0.994914	0.99593	0.996732	0.98474	1.00264	0.997394	0.992092	0.993286	0.99718	0.997328	0.995128	1.00112	0.996574	0.998204	0.994049	0.989872	0.996371	0.993388		0.994795	0.988514	0.99874	1.00172	1.00228	0.992389	1.00182	0.995135	0.995045	0.998741	0.989774	0.999196	0.998572	0.998114	0.991034	0.990839	0.99265	0.994791	0.991912	0.994062	0.992748	1.00269
E_HEX_G	D37_R	E_HEX_G_D37_R	1.33855	1.39413	2.08796	2.01463	1.69378	1.1065	1.23188	1.23706	1.15666		0.848199	1.10381	1.29931	1.34609	1.1599	1.18739	1.24793	0.960314	1.20446	1.1132	1.24366	1.4499	1.1878	1.43024	0.649208	1.34707	1.62292	1.03784	0.935554	0.87624	1.64016	0.92377	1.20383	1.17918	1.03522	1.50249	1.0424	1.06731	1.0924	1.38583	1.57482	1.3763	1.2402	1.39891	1.35396	1.24238	0.874329
M_HEX_S	D37_R	M_HEX_S_D37_R	1.3318	1.51963	2.18732	2.20237	1.76276	1.15552	1.33801	1.22321	1.17391		0.823175	1.13316	1.33114	1.41004	1.12362	1.30065	1.32676	0.984591	1.39867	1.26765	1.26713	1.60752	1.22999	1.50124	0.671289	1.48409	1.67622	1.06626	0.99328	0.993649	1.7459	0.874671	1.20443	1.28863	0.991032	1.4549	0.968528	1.07037	1.07261	1.4277	1.75502	1.43122	1.26085	1.47421	1.40026	1.31093	0.863729
SE_HEX_S	D37_R	SE_HEX_S_D37_R	1.13407	1.27561	1.52619		1.31127	1.09783	1.21011	1.08052	1.05564		0.911954	1.07872	1.15339	1.19786	1.06629	1.16702	1.18274	1.01528	1.28683	1.17312	1.13648	1.31127	1.12673	1.21914	0.845401	1.26595	1.2609	1.03784	1.03128	1.03904	1.31296	0.921935	1.10202	1.16396	0.967758	1.16947	0.955969	1.05453	1.01384	1.19511	1.3537	1.19158	1.11626	1.21547	1.17042	1.18831	1.00867
S_HEX_S	D37_R	S_HEX_S_D37_R	1.06023	1.12599	1.25282		1.14183	1.03923	1.09238	1.03588	1.01592		0.95715	1.03107	1.05478	1.08996	1.03295	1.07737	1.08206	1.00661	1.12791	1.08634	1.05658	1.11057	1.05246	1.09805	0.938789	1.11677	1.11259	1.01488	1.01238	1.01408	1.14281	0.965169	1.04284	1.06057	0.982916	1.06888	0.980389	1.02403	1.00213	1.07928	1.15307	1.08229	1.04865	1.08819	1.06628	1.06784	1.03537
MU3_HEX_S	D37_R	MU3_HEX_S_D37_R	1.25992	1.74091	2.05375	2.2578	1.66136	1.24264	1.53484	1.11689	1.12473		0.834776	1.2142	1.37597	1.39841	1.12901	1.41972	1.47401	1.07926	1.98484	1.41941	1.31538	1.87865	1.32908	1.47171	0.796223	1.75467	1.48971	1.08635	1.12352	1.19151	1.68635	0.823498	1.21107	1.43371	0.925069	1.28562	0.873536	1.18361	1.02508	1.45948	1.8976	1.38861	1.23695	1.48577	1.33091	1.56251	0.97127
U_HEX_S	D37_R	U_HEX_S_D37_R	0.994478	0.993676	0.988165	0.98527	0.991395	0.997382	0.994916	0.995931	0.996734	0.984744	1.00264	0.997394	0.992092	0.993287	0.99718	0.997329	0.995129	1.00112	0.996573	0.998204	0.994052	0.989873	0.996371	0.993392		0.994795	0.988519	0.998741	1.00171	1.00228	0.992392	1.00182	0.995139	0.995044	0.998742	0.989777	0.999195	0.998571	0.998114	0.991037	0.990842	0.992655	0.994792	0.991915	0.994062	0.992748	1.00268
E_HEX_S	D37_R	E_HEX_S_D37_R	1.33388	1.40468	2.05445	2.02203	1.68237	1.10573	1.23499	1.23476	1.1541		0.856073	1.11988	1.31873	1.37543	1.15833	1.19569	1.24138	0.954638	1.23673	1.11747	1.25162	1.48209	1.19152	1.42244	0.656456	1.36253	1.59524	1.04314	0.947229	0.889214	1.6256	0.916793	1.19796	1.19118	1.03518	1.51278	1.04887	1.09152	1.09691	1.39635	1.56749	1.36864	1.2448	1.4018	1.34993	1.26197	0.889416
T1	D37_R	T1_D37_R	1.26327	1.01394	0.964674	0.683697	0.846207	0.962368	1.13786	1.05693	1.0336	0.765966	0.964066	0.961915	1.09543	0.959156	1.44019	0.720574	0.851619	1.01658	0.809303		1.26828	0.934104	1.04036	0.673482	0.992039	0.996324	0.849573	0.986339	1.25938	0.521468	0.860843	1.24683	1.06295	0.817857	0.998237	1.07994	1.16343	1.38981	1.15693	1.17237	0.843573	0.72668	0.899706	0.802374	0.868743	1.00621	0.980367
T2	D37_R	T2_D37_R	1.07736	0.899521	1.12212	1.04506	1.05685	0.976802	0.955244	1.02312	0.995827	1.03348	1.00665	0.99189	1.05662	1.05336	1.00301	0.970173	0.975834	0.993322	0.917211	0.924264	1.06928	1.03514	1.02223	1.0616	0.958882	1.05068	1.09789	0.938572	0.981344	0.864328	1.11895	0.988133	1.06781	0.978997	1.00732	1.07483	0.988251	0.974087	1.06948	0.985274	1.04047	1.0083	1.02871	1.02506	1.02909	1.02747	0.880055
T3	D37_R	T3_D37_R	0.782807		0.650169	0.709606	0.782641	1.03325	1.03589	0.863638	0.981344	0.811848	1.06584	1.05094	0.781033	0.744605	1.02883	1.04582	1.06828	1.02917	1.19368	0.956432	0.831686	0.85797	0.844743	0.776761	1.26969	0.867035	0.814475	1.20735	1.10049	1.19718	0.867473	1.04207	0.803742	0.899347	0.951007	0.767832	0.931544	1.04523	0.843757	1.00754	0.887335	0.912473	0.799173	0.963367	0.910866	0.885525	1.23039
T5	D37_R	T5_D37_R	0.88891	0.798927	0.901791	0.915409	0.916045	0.834957	0.863812	1.02651	1.07258	0.884106	0.987426	1.00064	0.965473		0.841593	0.964809	0.827006	0.845946	0.80436	0.864394	0.938485	0.872653	0.814528	1.01444	1.05023	0.970544	1.04523	1.11819	1.03104	0.997811	1.14484	0.879279	0.845493	0.9182	0.963581	1.02967	0.95441	0.909214	1.10285	0.920577	0.991215	0.978369	0.955167	1.03946	1.12085	0.849717	0.812894
T6	D37_R	T6_D37_R	1.15861	0.810704	1.25004	1.07384	1.10826	0.951992	0.909787	1.04449	0.994202	1.06352	1.01291	0.985403	1.11244	1.11018	1.0069	0.940579	0.952485	0.98607	0.843181	0.856797	1.13965	1.07116	1.04062	1.12125	0.919099	1.09943	1.20442	0.879778	0.96053	0.749145	1.24673	0.97666	1.14172	0.959913	1.01637	1.15036	0.975371	0.947969	1.14328	0.971541	1.08332	1.01633	1.05499	1.05171	1.05892	1.06041	0.77546
T7	D37_R	T7_D37_R	0.874908	1.01544	0.976598	0.993769	1.01488	1.01012	0.975429	0.944898	1.00605	0.954643	1.01427	1.00394	0.952586	0.956845	0.986193	0.963912	1.05818	1.0312	0.991025	1.08522	0.949442	1.01059	0.978865	1.03811	1.00368	1.04298	1.10234	0.976013	0.945534	1.04768	1.08846	0.981592	1.03689	1.01021	0.951857	0.930011	0.917632	0.88325	0.980426	0.967338	1.05808	1.03777	0.967168	1.02578	1.00305	1.02819	0.999061
T8	D37_R	T8_D37_R	0.855619	1.13968	0.806267	0.820966	0.870044	0.984968	0.991251	0.940261	0.989588	0.854684	1.00939	1.00368	0.896194	0.887854	1.00942	0.991836	1.01036	1.02783	1.05129	0.951367	0.906408	0.919758	0.903464	0.892355	1.11349	0.9389	0.913534	1.10123	1.02537	1.07615	0.935096	0.995708	0.900028	0.930108	0.956992	0.882155	0.973525	1.00283	0.940478	0.992309	0.935151	0.950975	0.883971	0.967683	0.953294	0.922288	1.07759
T9	D37_R	T9_D37_R	0.991935	1.01319	1.03184	0.977732	0.995749	1.00665	1.01012	0.988813	0.979866	0.965983	1.00114	0.989491	1.00679	0.93672	1.05793	0.959527	1.03133	1.04845	1.00534	0.948227	1.01316	1.01931	1.02998	0.999842	0.994917	1.00837	1.01304	0.975656	0.980416	0.925457	1.00378	1.01731	1.04182	0.975618	0.987841	1.00883	1.00053	1.00086	0.993953	1.01172	1.00091	0.992053	0.980713	0.988529	0.977103	1.02691	1.00438
T10	D37_R	T10_D37_R	0.865167	1.1667	0.838209	0.873383	0.902384	0.993093	1.01209	0.953926	0.993447	0.887086	0.999122	1.00162	0.914033	0.88787	1.00237	0.99643	1.01978	1.02553	1.06816	0.988909	0.893105	0.92735	0.920462	0.911113	1.11392	0.938434	0.908036	1.1069	1.02225	1.12425	0.909065	0.999396	0.889475	0.956408	0.959396	0.893243	0.992229	1.0113	0.927126	1.0005	0.926869	0.962262	0.910485	0.95592	0.955287	0.916451	1.10325
T11	D37_R	T11_D37_R	0.938979	1.05095	0.961502	0.931573	0.964357	0.992079	0.995218	0.973862	0.982257	0.934744	1.00064	0.991005	0.976171	0.92409	1.03082	0.976815	1.02242	1.04266	1.01709	0.953188	0.971392	0.984338	0.978333	0.980189	1.03239	0.985173	0.986433	1.01908	0.987069	0.985546	0.983641	1.00212	0.98929	0.961068	0.975076	0.968568	0.995343	0.992956	0.976081	1.00262	0.980324	0.981478	0.950359	0.980879	0.972186	0.98649	1.02322
T12	D37_R	T12_D37_R	0.814925	1.02044	1.0726	1.12887	1.16196	1.0851	0.985708	0.899021	0.997265	1.04258	1.03651	1.0104	0.933018	0.908586	0.994293	0.941755	1.19417	1.09067	1.02131	1.3252	0.947098	1.09984	1.05509	1.14161	0.95963	1.12403	1.25439	0.85406	0.873641	1.08546	1.20793	0.985864	1.17689	1.10416	0.920247	0.902886	0.834213	0.783785	0.951182	0.956467	1.17787	1.12212	0.993043	1.07506	1.0253	1.148	1.01167
T15	D37_R	T15_D37_R	0.898425	1.18192	0.824622	0.853069	0.894519	1.01429	1.00596	0.933603	0.989045	0.913929	1.04415	1.0262	0.892308	0.867787	1.01351	1.0214	1.02793	1.00868	1.07426	0.957574	0.936936	0.934156	0.923817	0.889612	1.11747	0.936879	0.922625	1.07747	1.05405	1.04871	0.964896	1.02414	0.914863	0.942077	0.977833	0.895104	0.958577	1.01947	0.932833	1.00072	0.953228	0.955224	0.899249	0.994324	0.961989	0.947688	1.07915
Elongation	D37_R	Elongation_D37_R	0.805755	0.949719	0.903853	0.944503	0.915742	0.921085	1.23942	0.861813	0.885381	0.690328	1.22435	1.13695	0.982834	0.863682	1.05373	1.08563	1.1352	1.01633	1.19817	1.00852	0.923078	1.16458	1.25059	1.03632	1.15292	0.906737	0.772672	1.09052	0.792703	1.1605	0.840389	0.777661	1.15382	0.955221	0.992749	0.894833	0.623213	0.812234	0.815175	1.09271	1.02952	0.971569	0.905459	1.02631	0.743576	1.31668	1.04783
Heywood	D37_R	Heywood_D37_R	1.09708	1.41634	1.18231	1.20281	1.11994	1.03565	1.12196	1.05649	1.0161	1.27154	0.938031	1.01002	1.04678	1.01415	1.2684	1.06816	1.05904	0.971101	0.963401	0.79987	1.11504	1.04194	0.986952	0.945025	1.04402	0.958298	1.01775	1.22898	1.21945	0.922933	0.949658	1.00427	0.954803	0.909994	1.02606	1.12586	1.06445	1.26879	0.993338	1.28326	1.01069	1.05621	0.848768	1.00842	1.05188	0.835208	1.14948
PC1	D40_WW	PC1_D40_WW	0.007817	0.006256	0.005984	0.007602	0.007895	0.006397	0.005456	0.006328	0.006614	0.008528	0.006941	0.004431	0.005687	0.006262	0.00738	0.006985	0.007855	0.005626	0.007371	0.007507	0.00513	0.006121	0.005615	0.007602	0.004335	0.006511	0.007483	0.006828	0.005558	0.004962	0.006466	0.004773	0.006605	0.005204	0.006089	0.005722	0.00657	0.006663	0.005985	0.005918	0.0061	0.006496	0.007096	0.004712	0.006032	0.005019	0.007815
PC2	D40_WW	PC2_D40_WW	0.011784	0.01002		0.01326	0.015101	0.011166	0.009064	0.010878	0.011328	0.015899	0.010367	0.008457	0.009407	0.009744	0.009739	0.010745	0.012651	0.009634	0.01066	0.012945	0.008704	0.009126	0.009623	0.013355	0.007932	0.010657	0.016095	0.0105	0.009755	0.009584	0.013646	0.008259	0.011406	0.009026	0.008866	0.011661	0.01188	0.011052	0.010384	0.010547	0.010337	0.011078	0.012732	0.008242	0.010898	0.008247	0.010573
PC3	D40_WW	PC3_D40_WW	0.049313	0.041908	0.049914	0.051844	0.059258	0.046152	0.037993	0.045622	0.046636	0.050967	0.038352	0.033985	0.040868	0.040474	0.045659	0.050657	0.049493	0.040692	0.047057	0.049398	0.034336	0.036617	0.040134	0.051647	0.029825	0.049247	0.051889	0.042967	0.039043	0.03623	0.046866	0.032545	0.044649	0.036021	0.039452	0.044941	0.04585	0.043922	0.043214	0.042194	0.046237	0.042646	0.050606	0.037555	0.04016	0.037419	0.045767
PC4	D40_WW	PC4_D40_WW	0.069618	0.067719	0.06519	0.081896	0.097303	0.073671	0.059248	0.067846	0.066074	0.086111	0.065686	0.052223	0.061772	0.061373	0.076479	0.06988	0.078182	0.067264	0.072278	0.083741	0.053003	0.067037	0.069701	0.079248	0.049351	0.076544	0.081636	0.06954	0.058441	0.057197	0.072824	0.053351	0.068768	0.059619	0.05436	0.070191	0.077095	0.060273	0.066439	0.06127	0.064192	0.068329	0.078928	0.058535	0.064463	0.06045	0.067274
PC5	D40_WW	PC5_D40_WW	0.106242	0.084305	0.125582		0.130603	0.108386	0.094754	0.096898	0.101739	0.126283	0.097754	0.073662	0.089608	0.086115	0.109442	0.103888	0.1191	0.087475	0.106457	0.123045	0.080746	0.096377	0.09147	0.118262	0.070255	0.117921	0.121369	0.099633	0.085101	0.081339	0.097582	0.068652	0.097703	0.083355	0.08535	0.093133	0.098677	0.102683	0.095861	0.086155	0.093297	0.092303	0.115614	0.072928	0.091052	0.074935	0.096908
PC6	D40_WW	PC6_D40_WW	0.755226	0.789793	0.736943	0.700565	0.68984	0.754227	0.793486	0.772428	0.76761	0.712211	0.7809	0.827241	0.792657	0.796032	0.751302	0.757846	0.73272	0.789308	0.756176	0.723364	0.81808	0.784722	0.783458	0.729885	0.838302	0.739119	0.721528	0.770533	0.8021	0.810688	0.762617	0.83242	0.770868	0.806775	0.805883	0.774352	0.759926	0.775405	0.778117	0.793916	0.779837	0.779148	0.735021	0.818026	0.787396	0.813932	0.771663
PAR	D40_WW	PAR_D40_WW	0.303864	0.252116	0.308281	0.303268	0.366768	0.284866	0.224528	0.271124	0.285594	0.348491	0.265656	0.2129	0.248372	0.249312	0.298153	0.298564	0.317027	0.25277	0.295045	0.318198	0.223091	0.262559	0.254995	0.319017	0.196705	0.304044	0.338912	0.281294	0.246561	0.229622	0.297514	0.217132	0.279646	0.234703	0.240341	0.272673	0.294913	0.2656	0.260284	0.254599	0.268141	0.273471	0.320593	0.221791	0.258416	0.230588	0.279978
PW	D40_WW	PW_D40_WW	765	726	610	623.5	802.5	983.5	937	682	706	573.5	623	761.5	870	600	706	786.5	818.5	762.5	786	698	673.5	900.5	753	557	1016	673.5	785	837.5	868.5	813	605	778	770	705.5	920.5	618.5	740	690	721	679.5	667.5	733	803	610.5	619.5	964	636.5
MPH	D40_WW	MPH_D40_WW	462	357	310	379	429.5	613.5	537	415	403	232.5	441.5	478	376	479.5	377	423	522.5	526	550	357	312	461	400.5	297.5	692.5	279	446	442	479	430	330	483	468	559	605	428	451	465.5	451.5	477.5	540.5	563.5	492.5	377	280.5	509	433.5
FDNIC	D40_WW	FDNIC_D40_WW	1.34747	1.34393	1.26148	1.25317	1.28462	1.37422	1.36625	1.36529	1.37733	1.24445	1.3581	1.38701	1.40223	1.33141	1.37407	1.3219	1.33923	1.35668	1.30374	1.33202	1.42529	1.38421	1.38244	1.33621	1.48226	1.34663	1.35579	1.41018	1.41381	1.36875	1.31804	1.39987	1.39534	1.4047	1.4343	1.36546	1.34515	1.34449	1.34322	1.33893	1.33178	1.33828	1.34244	1.39678	1.34039	1.43125	1.29682
TPA	D40_WW	TPA_D40_WW	27899.5	26559	19645.5	25680	21533.5	42896	38298	30012	31940	13364	30280	40632.5	46039.5	28867.5	32990.5	24660.5	29753.5	34580.5	26631.5	28227	47741.5	40241.5	29815.5	25044		24881	32743	46898	52784	36344	21237.5	43477.5	45994.5	47087.5	62948.5	33769.5	31810	33518	30757	31828	27885.5	32092.5	34218.5	37653	24786	54334.5	27467
FDIC	D40_WW	FDIC_D40_WW	1.46619	1.4615	1.43067	1.44635	1.42581	1.43789	1.49351	1.4825	1.49724	1.38274	1.48587	1.52765	1.52723	1.45579	1.48985	1.4487	1.44777	1.4904	1.4446	1.46219	1.57116	1.52599	1.47979	1.54073	1.55092	1.4567	1.4853	1.54046	1.53642	1.50786	1.43279	1.52059	1.53988	1.5251	1.54655	1.55657	1.48534	1.50069	1.4803	1.47191	1.43879	1.45961	1.48981	1.51681	1.45026	1.49147	1.4725
PP	D40_WW	PP_D40_WW	8523.5	6903	5500	7115.5	7903.5	12146	8905	8125.5	9114	4678	7981	8672.5	11420.5	7221	9878	7354.5	9406	8752	7783	8615.5	10098	10550	7630.5	8019.5	16470.5	7603.5	11097	13187.5	12781	8237	6307	9499	12756.5	11050.5	15135.5	8880	9376	8894	7963.5	8037	7478.5	8801.5	10846	8064.5	6397.5	12562	7387
GCV	D40_WW	GCV_D40_WW	46.7795	46.3784	46.1887	46.5106	46.1289	46.8354	47.0612	46.328	46.4285	45.9776	46.3427	46.6089	47.0277	46.3539	46.6618	46.2476	46.3674	46.6371	46.3038	46.0852	46.7109	46.7163	46.2421	45.9594		46.0079	45.9434	46.5856	46.7599	46.44	45.9008	46.2222	46.304	46.9557	47.2032	46.4034	46.2881	46.4643	45.919	46.1579	45.8681	46.1947	46.2116	46.2143	45.786	46.9539	46.0239
M_HEX_I	D40_WW	M_HEX_I_D40_WW	0.12036	0.10571	0.086436	0.120046	0.082194	0.177441	0.173667	0.121997	0.131228	0.062978	0.13481	0.154815	0.196803	0.114553	0.141447	0.113832	0.117532	0.145937	0.114828	0.120782	0.183402	0.173339	0.124588	0.109663		0.102465	0.125371	0.18239	0.209386	0.149145	0.096637	0.158268	0.164662	0.202535	0.256506	0.139009	0.121787	0.152117	0.130169	0.136627	0.111667	0.144373	0.141772	0.146687	0.094178	0.224743	0.123083
SE_HEX_I	D40_WW	SE_HEX_I_D40_WW	1.32352	1.18773	1.01557	1.25046	1.04157	1.55916	1.58598	1.27915	1.34859	0.988409	1.39645	1.38893	1.66647	1.20262	1.45191	1.30917	1.24525	1.41799	1.25583	1.3056	1.51923	1.56945	1.31806	1.27363		1.18879	1.29976	1.57181	1.65925	1.42238	1.2156	1.39798	1.41269	1.70009	1.87237	1.37519	1.25754	1.51466	1.35678	1.3991	1.2208	1.47233	1.39984	1.37433	1.10084	1.74564	1.22421
S_HEX_I	D40_WW	S_HEX_I_D40_WW	0.569275	0.54287	0.477186	0.527607	0.510177	0.60828	0.61082	0.561233	0.574188	0.496495	0.579751	0.580805	0.618878	0.543323	0.591673	0.566811	0.554575	0.585539	0.552292	0.560341	0.597747	0.609977	0.568434	0.55979	0.684989	0.543041	0.565173	0.611163	0.623051	0.584836	0.548431	0.582607	0.58471	0.62964	0.651855	0.577981	0.557038	0.602331	0.575645	0.58241	0.549678	0.593905	0.582226	0.576688	0.523999	0.634613	0.520538
MU3_HEX_I	D40_WW	MU3_HEX_I_D40_WW	27.9097	20.5302	18.8938	31.3009	16.0534	36.9222	40.1679	23.6518	27.611	16.3349	31.6719	26.1912	46.3573	20.2724	35.0791	27.5949	22.4146	30.2702	24.8019	28.8111	34.243	38.0079	26.4885	26.2145		21.4033	25.766	37.393	39.962	30.9076	24.4268	27.0816	27.1754	44.5137	52.0571	28.549	22.5659	37.3295	28.2413	30.8039	21.6695	36.1492	29.8233	27.3893	17.3415	45.3391	28.2693
U_HEX_I	D40_WW	U_HEX_I_D40_WW	0.981019	0.981931	0.98664	0.982571	0.985334	0.970902	0.974005	0.979591	0.978287	0.990884	0.979413	0.972425	0.968813	0.980374	0.977579	0.983214	0.979766	0.976507	0.981888	0.980811	0.967669	0.972691	0.979723	0.982956		0.983064	0.977744	0.968204	0.964271	0.975316	0.985536	0.970508	0.96882	0.968077	0.95745	0.977066	0.978376	0.977221	0.979087	0.978365	0.98103	0.978184	0.976749	0.974438	0.983129	0.963219	0.981351
E_HEX_I	D40_WW	E_HEX_I_D40_WW	0.118653	0.111801	0.082772	0.106414	0.093889	0.172328	0.153598	0.124703	0.133211	0.061392	0.126752	0.161189	0.184205	0.118598	0.138069	0.105631	0.123826	0.141808	0.112078	0.119691	0.187914	0.162554	0.125289	0.107942		0.106737	0.137242	0.188076	0.205207	0.148531	0.093163	0.172905	0.181236	0.187641	0.241157	0.138112	0.131801	0.139343	0.128578	0.132557	0.117032	0.13435	0.141254	0.152544	0.10581	0.210894	0.11266
M_HEX_H	D40_WW	M_HEX_H_D40_WW	0.068997	0.064507	0.049118	0.062388	0.056373	0.101108	0.091578	0.074885	0.078058	0.033007	0.072775	0.100977	0.109136	0.071792	0.075865	0.060731	0.067921	0.086218	0.063454	0.068683	0.118481	0.097077	0.070069	0.063197		0.058792	0.084476	0.115294	0.131875	0.087652	0.051634	0.107077	0.11597	0.11454	0.157884	0.083076	0.079246	0.081896	0.077074	0.077803	0.067085	0.078615	0.084644	0.094066	0.058724	0.133779	0.067492
SE_HEX_H	D40_WW	SE_HEX_H_D40_WW	0.726128	0.693054	0.573864	0.616538	0.683951	0.861204	0.810473	0.759528	0.771672	0.509338	0.733294	0.869665	0.874275	0.73235	0.735294	0.685517	0.69916	0.809581	0.676378	0.71496	0.930727	0.844052	0.715169	0.704107		0.664303	0.823652	0.932114	0.992142	0.803611	0.626528	0.893966	0.941734	0.923766	1.08988	0.781335	0.777445	0.787518	0.772889	0.765176	0.706367	0.771915	0.80398	0.838519	0.657277	0.998154	0.67365
S_HEX_H	D40_WW	S_HEX_H_D40_WW	0.420608	0.408303	0.351496	0.356565	0.406158	0.462211	0.444794	0.431641	0.435523	0.337311	0.422287	0.465085	0.462364	0.420758	0.423458	0.406644	0.411045	0.446798	0.400467	0.413089	0.479128	0.457037	0.416825	0.412204	0.548409	0.399039	0.45165	0.482432	0.496344	0.445158	0.384741	0.471773	0.484325	0.480183	0.521267	0.435613	0.437384	0.44055	0.435855	0.433226	0.413875	0.435588	0.445464	0.455018	0.396556	0.499352	0.390615
MU3_HEX_H	D40_WW	MU3_HEX_H_D40_WW	4.30585	3.92004	3.13037	4.06238	4.22747	5.97486	5.20633	4.7554	4.9213	2.25288	4.33385	5.89179	6.08719	4.40322	4.18742	3.96844	3.91804	5.34128	3.80598	4.50894	6.94424	5.60815	4.05213	4.30755		3.67683	5.84778	6.95159	7.89779	5.10102	3.29171	6.29632	7.22474	6.74776	9.31583	5.03331	4.87933	5.05615	4.98574	4.74264	3.98417	4.85187	5.30473	5.5764	3.43238	7.80198	4.06674
U_HEX_H	D40_WW	U_HEX_H_D40_WW	0.981036	0.981944	0.986652	0.982624	0.98534	0.970935	0.974043	0.979612	0.978305	0.990887	0.979434	0.972465	0.968868	0.980394	0.977601	0.983224	0.97978	0.976534	0.981904	0.980827	0.967741	0.972731	0.979741	0.982968		0.983074	0.977761	0.968249	0.964341	0.975348	0.985545	0.970555	0.968864	0.968121	0.957553	0.977095	0.9784	0.977245	0.979109	0.978387	0.981046	0.978206	0.976776	0.974479	0.983141	0.963286	0.981377
E_HEX_H	D40_WW	E_HEX_H_D40_WW	0.102965	0.098439	0.072906	0.091668	0.085152	0.149876	0.134143	0.108893	0.117072	0.05555	0.109523	0.138786	0.155199	0.104182	0.11837	0.093574	0.109689	0.122619	0.097737	0.105339	0.157538	0.138637	0.108612	0.09495		0.094637	0.120774	0.160826	0.17477	0.127157	0.08126	0.147625	0.157507	0.161112	0.202053	0.119196	0.113861	0.120202	0.11139	0.1145	0.102493	0.115852	0.12263	0.129398	0.092354	0.179536	0.097252
M_HEX_G	D40_WW	M_HEX_G_D40_WW	0.169295	0.144883	0.124363	0.165794	0.115946	0.253999	0.241067	0.174575	0.189719	0.092286	0.186048	0.229315	0.28331	0.162842	0.198725	0.16175	0.158314	0.207034	0.161899	0.168226	0.259292	0.255799	0.176895	0.153827		0.14435	0.174056	0.261327	0.305314	0.211824	0.138541	0.222055	0.234504	0.291146	0.36456	0.200274	0.176565	0.215333	0.181362	0.189642	0.156137	0.20401	0.202522	0.209491	0.141639	0.327337	0.17301
SE_HEX_G	D40_WW	SE_HEX_G_D40_WW	1.87706	1.65076	1.46378	1.70701	1.48386	2.24581	2.22357	1.84716	1.97291	1.4631	1.94424	2.07429	2.42189	1.72294	2.0692	1.87508	1.70216	2.03487	1.78398	1.84518	2.17063	2.33748	1.89524	1.79976		1.69996	1.82052	2.27312	2.43841	2.03782	1.75718	1.97202	2.03469	2.46778	2.68602	1.9869	1.84176	2.16293	1.91133	1.95941	1.72598	2.0978	2.01814	1.97805	1.65878	2.56153	1.73736
S_HEX_G	D40_WW	S_HEX_G_D40_WW	0.652187	0.622691	0.560403	0.592642	0.597375	0.690785	0.686651	0.648772	0.663626	0.59333	0.657556	0.673938	0.701818	0.629445	0.673833	0.651969	0.629906	0.66972	0.635352	0.642399	0.679426	0.699407	0.654427	0.642219	0.757931	0.62958	0.645455	0.694481	0.708486	0.668702	0.636958	0.662923	0.669826	0.711591	0.728677	0.663898	0.648104	0.683835	0.656467	0.661062	0.633117	0.67579	0.667348	0.661698	0.62387	0.717952	0.602735
MU3_HEX_G	D40_WW	MU3_HEX_G_D40_WW	79.9499	56.6393	58.2828	84.0835	46.7943	110.751	113.679	72.1321	87.9021	53.705	86.1403	88.1834	143.296	60.7517	103.554	82.0424	59.0263	91.2052	72.7016	82.9455	101.303	126.931	80.6461	74.8928		64.2083	71.3257	113.64	126.825	91.0886	74.6811	76.3013	82.3501	138.313	155.551	85.9866	71.8064	110.109	80.5629	86.316	62.3999	105.098	90.6938	82.704	58.6576	144.112	80.8642
U_HEX_G	D40_WW	U_HEX_G_D40_WW	0.981018	0.981929	0.986638	0.98257	0.985332	0.970897	0.974001	0.979589	0.978285	0.990884	0.97941	0.972419	0.968809	0.980371	0.977577	0.983213	0.979764	0.976504	0.981886	0.98081	0.967663	0.972687	0.979722	0.982954		0.983062	0.977742	0.9682	0.964264	0.975313	0.985534	0.970504	0.968815	0.968073	0.957442	0.977062	0.978372	0.977218	0.979086	0.978362	0.981028	0.978182	0.976747	0.974434	0.983127	0.963211	0.981348
E_HEX_G	D40_WW	E_HEX_G_D40_WW	0.123257	0.116931	0.086557	0.109624	0.097603	0.179723	0.160807	0.130661	0.138967	0.063555	0.132025	0.169768	0.191287	0.124396	0.143155	0.109714	0.12948	0.148306	0.116989	0.123797	0.196967	0.169842	0.130622	0.112072		0.111218	0.142168	0.195688	0.215014	0.154897	0.096614	0.179905	0.189948	0.195587	0.252843	0.143836	0.138114	0.144747	0.134157	0.138012	0.122219	0.138996	0.147628	0.159587	0.110553	0.220722	0.117487
M_HEX_S	D40_WW	M_HEX_S_D40_WW	0.113593	0.097842	0.086803	0.106114	0.086655	0.193719	0.153791	0.129398	0.143448	0.063824	0.118836	0.194573	0.204122	0.12187	0.135837	0.107143	0.107907	0.144689	0.112666	0.112156	0.195448	0.193072	0.128026	0.101831		0.104627	0.124256	0.200477	0.240964	0.154477	0.094376	0.175459	0.190632	0.208872	0.259956	0.152492	0.140919	0.142072	0.120502	0.125051	0.112292	0.134613	0.146573	0.158863	0.130175	0.249079	0.113147
SE_HEX_S	D40_WW	SE_HEX_S_D40_WW	1.22515	1.07908	1.00461	1.0703	1.065	1.68091	1.38753	1.32555	1.44789	0.98568	1.21678	1.73301	1.66809	1.26313	1.33268	1.2159	1.12385	1.37802	1.21814	1.19425	1.56708	1.71723	1.31997	1.14046		1.20624	1.23265	1.68398	1.8923	1.45131	1.14987	1.52283	1.57891	1.73642	1.8437	1.46061	1.40199	1.38291	1.22608	1.24784	1.19914	1.33471	1.40927	1.44185	1.47543	1.93174	1.14366
S_HEX_S	D40_WW	S_HEX_S_D40_WW	0.550577	0.518463	0.47474	0.486874	0.515645	0.625681	0.579102	0.569951	0.591347	0.496125	0.547987	0.633669	0.62024	0.55428	0.571049	0.548418	0.529125	0.579041	0.542787	0.539656	0.606856	0.630586	0.568853	0.53102	0.696727	0.546736	0.552102	0.627403	0.653562	0.591676	0.534167	0.603038	0.611823	0.634427	0.647694	0.590611	0.583678	0.580332	0.550407	0.554019	0.545267	0.571629	0.583981	0.588308	0.595996	0.657962	0.516956
MU3_HEX_S	D40_WW	MU3_HEX_S_D40_WW	21.0868	14.8897	17.5615	19.3485	15.7954	44.7066	25.9682	24.8875	32.8098	15.5401	19.8017	49.6022	42.3719	23.1548	24.4311	21.5374	15.7257	26.1213	22.8936	21.0185	34.0199	48.3211	24.8933	17.9417		22.0545	19.6563	43.6277	57.7754	30.8118	19.547	33.713	34.1457	46.9464	46.9499	32.5763	28.4314	27.0359	19.9381	20.9546	19.3334	24.576	28.4295	29.2543	38.0801	61.0467	19.7203
U_HEX_S	D40_WW	U_HEX_S_D40_WW	0.981021	0.981931	0.986641	0.982575	0.985335	0.970902	0.974009	0.979594	0.978287	0.990885	0.979415	0.972423	0.96882	0.980374	0.977582	0.983215	0.979767	0.97651	0.981888	0.980812	0.967677	0.972692	0.979726	0.982958		0.983064	0.977747	0.968206	0.964271	0.975317	0.985537	0.970508	0.968825	0.968079	0.957461	0.977066	0.978379	0.977224	0.97909	0.978368	0.981032	0.978188	0.976753	0.974441	0.983129	0.963218	0.981353
E_HEX_S	D40_WW	E_HEX_S_D40_WW	0.115813	0.109279	0.080784	0.102765	0.091967	0.171785	0.149735	0.121726	0.132425	0.060101	0.122968	0.164168	0.178133	0.117721	0.132389	0.103317	0.120701	0.137109	0.111337	0.117345	0.181642	0.161484	0.121662	0.103777		0.106314	0.131915	0.186473	0.206449	0.14674	0.089778	0.172629	0.176605	0.186269	0.234002	0.135847	0.127684	0.135192	0.124855	0.128747	0.114151	0.128594	0.136589	0.148292	0.105334	0.21249	0.108862
T1	D40_WW	T1_D40_WW	0.15334	0.143745	0.139833	0.122784	0.185538	0.138476	0.118757	0.139126	0.144618	0.148086	0.110701	0.136868	0.14608	0.131111	0.150703	0.106892	0.149798	0.116727	0.114899	0.147313	0.149394	0.13896	0.135169	0.124128	0.131086	0.132478	0.162155	0.154144	0.130821	0.14338	0.084542	0.150724	0.159397	0.114981	0.132917	0.150074	0.151709	0.099332	0.118421	0.119313	0.129642	0.133546	0.158377	0.129129	0.148222	0.129148	0.138582
T2	D40_WW	T2_D40_WW	0.647211	0.699797	0.622453	0.573335	0.592496	0.639365	0.660039	0.655618	0.629679		0.669324	0.706665	0.671325	0.680177	0.63691	0.594884	0.668631	0.663455	0.642375	0.592054	0.730497	0.656909	0.663706	0.597641	0.719398	0.639558	0.618204	0.681388	0.688632	0.705394	0.607125	0.745423	0.687493	0.657308	0.703094	0.647807	0.65422	0.62583	0.662075	0.679021	0.6736	0.61729	0.635763	0.708439	0.657243	0.689253	0.663104
T4	D40_WW	T4_D40_WW	0.032585	0.041869	0.035851	0.027856	0.03095	0.03215	0.039195	0.035041	0.030689	0.021867	0.036088	0.045704	0.032003	0.045476	0.030609	0.028323	0.039506	0.034484	0.03384	0.026815	0.041528	0.033727	0.034506	0.02691	0.045965	0.032606	0.031066	0.035061	0.037926	0.041646	0.028097	0.051702	0.04103	0.032465	0.037306	0.036476	0.034398	0.03028	0.033743	0.038129	0.039162	0.0295	0.030786	0.041606	0.035271	0.039011	0.041036
T5	D40_WW	T5_D40_WW	0.078343	0.088777	0.097287	0.075366	0.080144	0.08078	0.090524	0.087726	0.074828	0.073641	0.082791	0.096067	0.067375	0.107065	0.067809	0.082776	0.088628	0.082933	0.085635	0.067739	0.081197	0.080102	0.076347	0.074543	0.090298	0.079132	0.075934	0.07329	0.083844	0.086639	0.074407	0.094924	0.08863	0.074951	0.078248	0.086282	0.081445	0.073327	0.079555	0.083105	0.08819	0.072082	0.079632	0.085577	0.084752	0.085969	0.098713
T6	D40_WW	T6_D40_WW	0.389476	0.453302	0.360162	0.310281	0.32693	0.378553	0.403369	0.397979	0.36758		0.414419	0.463133	0.417752	0.42801	0.375724	0.329194	0.413559	0.407438	0.382166	0.328874	0.496532	0.400366	0.408215	0.33245	0.481799	0.378694	0.354042	0.43037	0.44023	0.46188	0.342291	0.517302	0.437395	0.400205	0.458	0.390319	0.39644	0.363026	0.406059	0.427088	0.419774	0.354886	0.375005	0.465933	0.400048	0.440931	0.407282
T8	D40_WW	T8_D40_WW	2.08278	1.88611	2.33698	2.39335	2.3396	2.08918	2.01788	2.11535	2.08946		1.95973	1.87525	1.85805	2.02274	2.00052	2.28015	2.03913	1.98532	2.10143	2.13026	1.80382	2.06	1.89909	2.29748	1.78706	2.05156	2.13285	1.86782	1.92214	1.84072	2.13526	1.67234	1.90352	1.92711	1.85785	2.16065	2.0985	2.04546	2.00298	1.94196	1.97122	2.04381	2.26325	1.82411	2.07093	1.94286	2.05274
T11	D40_WW	T11_D40_WW	3.75335	3.62068	3.759	3.79385	3.81825	3.74903	3.65687	3.72993	3.7276	3.87705	3.71397	3.54508	3.63611	3.61276	3.69446	3.76644	3.75168	3.69935	3.77316	3.74469	3.61027	3.68516	3.63887	3.88719	3.49817	3.76087	3.77751	3.63125	3.64458	3.54467	3.79837	3.38046	3.59007	3.64296	3.66305	3.67714	3.73959	3.69903	3.72652	3.6656	3.67636	3.67077	3.86738	3.57138	3.71104	3.61775	3.6285
T12	D40_WW	T12_D40_WW	55.5998	51.1233	52.4165	53.1401	38.8135	50.7715	60.9184	51.4646	49.7125	58.8242	59.7111	50.6257	57.3492	49.7033	53.6716	58.8555	46.4563	54.8127	55.2402	47.3839	50.305	60.5191	51.9499	55.3765	55.8773	50.5607	40.0618	48.2214	53.9785	52.9064	63.8272	42.6158	40.2997	56.3081	55.9233	51.1077	46.4249	58.8253	54.6582	56.7184	50.1757	54.9554	52.8091	49.5106	48.4385	55.9085	53.5363
T13	D40_WW	T13_D40_WW	0.073087	0.071326	0.072874	0.065879	0.099269	0.073752	0.056934	0.075432	0.076019	0.071043	0.066044	0.06993	0.073287	0.070041	0.078643	0.066127	0.076305	0.065698	0.070961	0.080916	0.077897	0.069944	0.067835	0.080397	0.061952	0.073964	0.103055	0.086958	0.074911	0.069878	0.073118	0.077245	0.091729	0.066963	0.072581	0.072077	0.088572	0.06915	0.075131	0.070932	0.075802	0.068979	0.081933	0.078817	0.076408	0.071385	0.068453
Elongation	D40_WW	Elongation_D40_WW	2.78826	3.47408	3.17376	3.12165	3.08301	2.40879	3.0109	2.65641	2.80867	3.77076	2.16887	2.74484	3.19337	2.06605	2.35741	3.03756	2.30438	2.42071	3.04151	2.85997	2.77627	3.1111	3.31375	2.37569	2.78014	3.20889	2.6959	2.5822	2.96587	3.30074	2.83955	2.685	2.2612	2.32346	2.27399	2.23693	2.4626	2.09766	2.25473	2.16881	2.10631	2.10903	2.51575	2.29717	3.2097	3.12951	2.6045
PC1	D40_DS	PC1_D40_DS	0.006857	0.005126	0.005791	0.005706	0.008211	0.006332	0.005842	0.005619	0.006136	0.005773	0.005068	0.004924	0.005696	0.004431	0.005848	0.006984	0.006433	0.005454	0.005633	0.00769	0.005356	0.004743	0.006671	0.006236	0.005111	0.006723	0.006637	0.006509	0.006132	0.006639	0.004897	0.005916	0.005616	0.005062	0.006176	0.005607	0.006606	0.00628	0.005372	0.004664	0.005415	0.005861	0.006024	0.004098	0.005742	0.004988	0.007082
PC2	D40_DS	PC2_D40_DS	0.011382	0.008662	0.009666	0.010915	0.013652	0.01081	0.010844	0.010811	0.010481	0.011107	0.009487	0.009046	0.010273	0.006781	0.009806	0.011224	0.011502	0.010487	0.009731	0.012287	0.009313	0.008503	0.012574	0.010572	0.008878	0.011152	0.010711	0.011932	0.009373	0.010379	0.008615	0.011483	0.010424	0.009439	0.009904	0.01007	0.011819	0.010739	0.008972	0.009129	0.008608	0.009029	0.009919	0.007961	0.009729	0.007821	0.010384
PC3	D40_DS	PC3_D40_DS	0.047076	0.036396	0.038884	0.039433	0.057665	0.044005	0.037188	0.04097	0.044002	0.03709	0.04269	0.031335	0.036586	0.030912	0.045787	0.049482	0.041993	0.038094	0.043666	0.051455	0.038809	0.034384	0.041759	0.044536	0.03589	0.044463	0.043545	0.046731	0.042035	0.03974	0.034061	0.037554	0.041218	0.033104	0.041801	0.037164	0.04512	0.041092	0.042461	0.034952	0.038081	0.034135	0.042556	0.03389	0.038331	0.03259	0.042482
PC4	D40_DS	PC4_D40_DS	0.064384	0.055152	0.063743	0.062325	0.079568	0.0646	0.059878	0.062077	0.066645	0.06579	0.060804	0.051121	0.065344	0.047317	0.068088	0.071225	0.06641	0.065359	0.069162	0.080639	0.057109	0.053467	0.073219	0.064588	0.053874	0.069968	0.073445	0.071552	0.064733	0.070684	0.059527	0.064683	0.061773	0.053253	0.061801	0.058798	0.070355	0.063934	0.059837	0.056155	0.061538	0.059775	0.061429	0.052952	0.058119	0.049202	0.071827
PC5	D40_DS	PC5_D40_DS	0.101702	0.079204	0.093503	0.08788	0.112171	0.099612	0.081821	0.090609	0.087947	0.101068	0.084939	0.076973	0.089995	0.05943	0.092652	0.111116	0.096885	0.094425	0.092822	0.116127	0.076319	0.07254	0.100416	0.088761	0.085016	0.105517	0.100098	0.104548	0.091325	0.102826	0.077297	0.091304	0.086053	0.088425	0.093574	0.08809	0.107812	0.092313	0.088392	0.07958	0.078851	0.087293	0.087497	0.07214	0.088264	0.06959	0.093194
PC6	D40_DS	PC6_D40_DS	0.768599	0.81546	0.788413	0.79374	0.728733	0.774642	0.804427	0.789914	0.784788	0.779171	0.797011	0.826601	0.792107	0.85113	0.777818	0.74997	0.776776	0.786181	0.778987	0.731803	0.813095	0.826363	0.76536	0.785305	0.811231	0.762177	0.765564	0.75873	0.786401	0.769732	0.815604	0.789061	0.794917	0.810718	0.786745	0.800272	0.758289	0.785642	0.794965	0.815519	0.807506	0.803907	0.792575	0.828959	0.799816	0.83581	0.775031
PAR	D40_DS	PAR_D40_DS	0.28385	0.219371	0.251926	0.251422	0.32984	0.275238	0.243917	0.255276	0.262629	0.265296	0.217007	0.206771	0.246621	0.179665	0.269118	0.300632	0.257414	0.254881	0.261703	0.309782	0.228116	0.215818	0.284036	0.261049	0.222973	0.257532	0.279185	0.292349	0.260508	0.265237	0.219628	0.254248	0.249936	0.232598	0.260418	0.247997	0.287083	0.260698	0.239223	0.218419	0.224134	0.23726	0.258813	0.203828	0.241494	0.20353	0.275398
PW	D40_DS	PW_D40_DS	811	829	975.5	964	908.5	995.5	849.5	671	743	800.5	543.5	833	870.5	577	742.5	772.5	812	736.5	884.5	634.5	732	859	906	624.5	978	804	946	948.5	826	826	722	728	814.5	750	804	695	659	633	635.5	833	699	685	801.5	734	763	1011.5	801
MPH	D40_DS	MPH_D40_DS	570.5	441.5	499.5	580.5	559.5	631.5	557.5	453	476	404	369.5	510	505	576	400.5	375	501.5	521.5	565	374	380	486	452.5	324.5	566.5	382.5	484.5	498	519	371.5	473	390	476.5	567	567.5	564	493	522	530	546.5	567	643	571.5	399.5	436	549	488
FDNIC	D40_DS	FDNIC_D40_DS	1.36281	1.41234	1.37836	1.40049	1.36446	1.38207	1.40158	1.37671	1.37852	1.38416	1.32713	1.39413	1.40901	1.40176	1.40272	1.35975	1.35751	1.35915	1.35423	1.37465	1.44104	1.42709	1.37766	1.37557	1.40728	1.36165	1.37994	1.39638	1.38824	1.35003	1.39736	1.37193	1.41377	1.40189	1.40112	1.40497	1.35053	1.38461	1.3447	1.39127	1.37369	1.38549	1.37816	1.41479	1.38091	1.43827	1.32861
TPA	D40_DS	TPA_D40_DS	37881.5	45582	40034	47417.5	37363	43751	48191	32878.5	38239.5	38814	22742.5	43561	46317	41804	39903	29254.5	35115.5	34439.5	35231	29506	48935	57865	39441	33079	51394.5	31638.5	43957.5	46966	42470	29432.5	38594.5	32302	50567.5	48548.5	49886.5	46565	33825	37576.5	30267	45058	40736.5	39655.5	41796.5	47805	37758		27947
FDIC	D40_DS	FDIC_D40_DS	1.4981	1.54374	1.44244	1.51222	1.46888	1.44411	1.50892	1.49203	1.49523	1.51672	1.43958	1.52175	1.5112	1.50699	1.52191	1.47346	1.49	1.49355	1.49339	1.48025	1.56289	1.55466	1.50503	1.5454	1.52012	1.48655	1.53093	1.47641	1.51676	1.48134	1.50569	1.48915	1.55837	1.53201	1.52167	1.52112	1.49877	1.48543	1.4587	1.50621	1.50051	1.4827	1.50609	1.55131	1.51162	1.5455	1.44162
PP	D40_DS	PP_D40_DS	10688.5	10002	10046	11770	12424	12042	11715.5	8417.5	9494.5	10323	4888	9005	11405	7450	10620.5	8778.5	8959.5	8781	9216.5	9165.5	11158	12086	10631	8368.5	11357.5	8321.5	12244.5	13728.5	11070	7725	8522	8178	12650.5	11283.5	12973.5	11515	9709	9728.5	7335	9682.5	9128.5	9378	10715	9767	9116.5	13516	7669.5
GCV	D40_DS	GCV_D40_DS	47.2003	46.8362	46.7311	47.1507	46.4037	46.5699	46.9816	46.01	46.6159	46.7438	45.7284	46.4112	46.8763	46.0887	46.4248	46.133	46.0193	46.0872	46.1837	46.3221	46.9724	47.3381	46.6073	46.595	46.8058	46.3808	46.3974	46.5433	46.4323	46.0092	46.7605	45.7508	46.5153	46.9102	46.624	46.6746	45.9677	46.24	45.8103	46.7242	46.3775	46.3192	46.4288	46.3637	46.0268	47.2863	45.8677
M_HEX_I	D40_DS	M_HEX_I_D40_DS	0.162951	0.189003	0.176535	0.214465	0.14574	0.179886	0.203348	0.125912	0.165606	0.171312	0.105865	0.161746	0.201898	0.154734	0.171296	0.122969	0.140951	0.145097	0.149607	0.125236	0.192837	0.233504	0.162334	0.145202	0.210014	0.133628	0.180676	0.173382	0.161517	0.117657	0.173372	0.119011	0.174493	0.21393	0.201925	0.189294	0.126392	0.149937	0.114649	0.207077	0.169932	0.176797	0.179706	0.179086	0.135191	0.255786	0.113225
SE_HEX_I	D40_DS	SE_HEX_I_D40_DS	1.52601	1.60494	1.58461	1.77974	1.39303	1.57935	1.67711	1.2572	1.499	1.57845	1.25142	1.40416	1.70155	1.35892	1.58424	1.30277	1.35144	1.42204	1.4375	1.35023	1.59964	1.76601	1.46833	1.44716	1.68538	1.34269	1.57687	1.47543	1.42291	1.23466	1.59446	1.21478	1.42915	1.75405	1.62277	1.58067	1.26235	1.41452	1.18229	1.7653	1.53478	1.6103	1.58172	1.49644	1.28763	1.7957	1.23324
S_HEX_I	D40_DS	S_HEX_I_D40_DS	0.603999	0.616104	0.612412	0.63986	0.582093	0.61222	0.626179	0.556749	0.592913	0.611757	0.555284	0.583338	0.629583	0.575724	0.611784	0.565439	0.573469	0.587001	0.589278	0.574496	0.61519	0.635304	0.590263	0.587952	0.62752	0.569695	0.61183	0.595725	0.587224	0.550146	0.614318	0.548107	0.587916	0.636584	0.613339	0.612067	0.55788	0.583866	0.540231	0.637923	0.605452	0.615957	0.611058	0.599044	0.562852	0.64193	0.552218
MU3_HEX_I	D40_DS	MU3_HEX_I_D40_DS	36.3261	38.0074	38.2181	50.5181	28.5479	38.494	42.0193	21.4139	35.9976	38.9277	24.8402	26.7112	44.7641	23.8209	41.1674	25.4402	26.0908	30.351	30.8921	29.1225	37.3756	47.5228	32.9682	34.4992	42.0942	27.8004	37.2949	30.4143	27.5329	22.2126	40.0237	20.4879	26.5747	47.7205	40.1677	35.584	22.1372	30.3554	18.7467	50.4987	35.4602	41.6452	38.1571	30.7673	23.1204	44.1417	22.1574
U_HEX_I	D40_DS	U_HEX_I_D40_DS	0.974277	0.969093	0.97283	0.96786	0.974627	0.970322	0.96734	0.977656	0.974064	0.973648	0.984514	0.970453	0.968603	0.971638	0.972914	0.980104	0.976149	0.976599	0.976066	0.979932	0.966836	0.96087	0.973241	0.977535	0.965191	0.978496	0.970185	0.968161	0.971188	0.979989	0.9738	0.978044	0.965745	0.967097	0.966228	0.968434	0.977015	0.974486	0.979427	0.969453	0.972352	0.973083	0.971646	0.9676	0.974361		0.980989
E_HEX_I	D40_DS	E_HEX_I_D40_DS	0.154746	0.180868	0.160286	0.188835	0.152268	0.175935	0.19009	0.133505	0.153831	0.157791	0.097176	0.170881	0.184196	0.163961	0.163633	0.12242	0.142404	0.141659	0.143692	0.12535	0.193558	0.224006	0.15879	0.137377	0.200518	0.129745	0.176207	0.185221	0.167747	0.122041	0.156634	0.132875	0.196419	0.191817	0.195342	0.181917	0.138497	0.153498	0.123352	0.180273	0.164749	0.161661	0.167409	0.187251	0.152481	0.248101	0.11709
M_HEX_H	D40_DS	M_HEX_H_D40_DS	0.093886	0.111307	0.100697	0.118764	0.097817	0.104618	0.12033	0.083085	0.093529	0.096365	0.053065	0.108009	0.112185	0.102875	0.093145	0.072299	0.084863	0.085354	0.085351	0.073447	0.123216	0.139882	0.096252	0.083895	0.125671	0.072302	0.112935	0.115797	0.104345	0.072326	0.095346	0.081306	0.129415	0.116267	0.126551	0.117219	0.084891	0.092591	0.077212	0.112413	0.100437	0.097381	0.103006	0.11994	0.090379		0.070127
SE_HEX_H	D40_DS	SE_HEX_H_D40_DS	0.841352	0.907336	0.879494	0.954524	0.891034	0.878686	0.953137	0.79853	0.819361	0.857986	0.622568	0.900799	0.908238	0.870547	0.818013	0.747408	0.79794	0.803427	0.798434	0.756435	0.968738	1.00082	0.845261	0.797465	0.963319	0.715461	0.94733	0.935298	0.883975	0.737058	0.84574	0.794531	1.00149	0.917469	0.975065	0.946385	0.807452	0.831412	0.771236	0.920729	0.867317	0.851253	0.874814	0.950796	0.812823	1.09367	0.739047
S_HEX_H	D40_DS	S_HEX_H_D40_DS	0.456706	0.475446	0.467479	0.487958	0.4709	0.467707	0.487698	0.443625	0.445541	0.461681	0.383688	0.473905	0.475071	0.465153	0.449693	0.427482	0.44314	0.445492	0.443879	0.430387	0.49206	0.498596	0.455314	0.439787	0.490321	0.414297	0.486233	0.483281	0.469207	0.42298	0.457464	0.442715	0.500085	0.478427	0.490596	0.486153	0.446734	0.453088	0.433998	0.477992	0.464471	0.458998	0.465793	0.487243	0.448342	0.522084	0.42455
MU3_HEX_H	D40_DS	MU3_HEX_H_D40_DS	5.63543	6.4367	6.35376	7.51838	6.9278	6.10655	7.22004	5.18885	5.57262	6.00534	3.04672	6.38705	6.52843	5.79827	5.18201	4.71767	5.2572	5.15194	5.11885	4.86179	7.48519	7.62403	6.02961	5.5477	7.22703	4.19889	7.67833	7.01994	6.17213	4.48557	5.76121	5.25178	8.18994	6.38495	7.87262	7.20064	5.29161	5.53541	4.98365	6.93224	5.90959	5.783	6.04898	7.09089	5.123	9.07079	4.62305
U_HEX_H	D40_DS	U_HEX_H_D40_DS	0.974312	0.969147	0.972866	0.96792	0.974647	0.970363	0.967396	0.977681	0.974111	0.973681	0.984529	0.970497	0.968657	0.971685	0.972951	0.980121	0.976171	0.97663	0.976096	0.979947	0.966897	0.960978	0.973278	0.977563	0.965264	0.978515	0.970219	0.968207	0.971231	0.980007	0.97384	0.978069	0.965799	0.967158	0.966288	0.968485	0.97704	0.974519	0.979448	0.969502	0.972392	0.973124	0.971692	0.967661	0.974396		0.981005
E_HEX_H	D40_DS	E_HEX_H_D40_DS	0.132188	0.153128	0.139291	0.16026	0.135809	0.150886	0.161975	0.116572	0.130929	0.136444	0.086122	0.147975	0.156459	0.140398	0.138368	0.107821	0.1259	0.120999	0.123956	0.110069	0.16327	0.185028	0.138282	0.118121	0.169365	0.116362	0.154537	0.160291	0.145072	0.107434	0.133281	0.115731	0.170314	0.161245	0.167151	0.156993	0.120558	0.131447	0.108689	0.153448	0.140156	0.136777	0.142503	0.158486	0.130611	0.208765	0.103612
M_HEX_G	D40_DS	M_HEX_G_D40_DS	0.229562	0.260227	0.251475	0.300948	0.202453	0.255657	0.281802	0.178003	0.236187	0.24625	0.143357	0.231648	0.290011	0.219751	0.241129	0.176478	0.189892	0.207612	0.214492	0.176067	0.271072	0.344785	0.228481	0.199876	0.302053	0.184078	0.246069	0.247002	0.242787	0.169874	0.242752	0.167801	0.246086	0.313428	0.279536	0.267529	0.180668	0.210558	0.158258	0.283154	0.237604	0.247066	0.256235	0.256573	0.20327	0.374872	0.1608
SE_HEX_G	D40_DS	SE_HEX_G_D40_DS	2.15984	2.22857	2.27338	2.50612	1.95127	2.24254	2.34169	1.79182	2.14535	2.2867	1.7065	2.01618	2.45453	1.94164	2.25536	1.88242	1.83432	2.05596	2.07289	1.92176	2.26305	2.6211	2.08523	2.00493	2.42569	1.87079	2.16974	2.12199	2.15594	1.79456	2.24183	1.70969	2.03998	2.58614	2.26298	2.24869	1.8254	2.00285	1.64134	2.41847	2.16016	2.26377	2.26873	2.15566	1.92977	2.65347	1.76501
S_HEX_G	D40_DS	S_HEX_G_D40_DS	0.683401	0.690246	0.693752	0.714372	0.661123	0.691528	0.70046	0.641628	0.674723	0.695357	0.629956	0.668019	0.710169	0.659695	0.691479	0.65281	0.645336	0.672643	0.674161	0.657728	0.693442	0.720884	0.67057	0.664321	0.708049	0.647887	0.684432	0.679406	0.683087	0.639327	0.691234	0.630504	0.670509	0.720908	0.688128	0.691917	0.646021	0.66509	0.618942	0.706912	0.683546	0.692748	0.692426	0.682635	0.658674	0.725963	0.638338
MU3_HEX_G	D40_DS	MU3_HEX_G_D40_DS	102.958	102.913	114.096	141.062	79.1118	107.693	115.407	62.6631	105.722	119.533	63.7476	78.2146	134.559	70.3114	120.794	77.2185	66.8278	93.3077	92.5403	85.5047	106.602	153.844	96.7901	91.3671	123.985	76.7736	98.9308	91.2493	95.8709	68.7676	111.599	56.2119	79.1357	153.002	109.796	102.993	68.0082	86.7125	51.3935	129.851	99.5659	116.26	113.242	92.2897	75.5079	143.297	65.5006
U_HEX_G	D40_DS	U_HEX_G_D40_DS	0.974274	0.969088	0.972826	0.967855	0.974625	0.970318	0.967334	0.977653	0.97406	0.973645	0.984513	0.970449	0.968598	0.971633	0.972911	0.980102	0.976145	0.976596	0.976063	0.979931	0.966832	0.960863	0.973237	0.977533	0.965185	0.978494	0.970181	0.968155	0.971181	0.979987	0.973797	0.978042	0.965739	0.967091	0.966222	0.968428	0.977011	0.974483	0.979424	0.96945	0.972347	0.97308	0.971642	0.967594	0.974357		0.980988
E_HEX_G	D40_DS	E_HEX_G_D40_DS	0.160882	0.188956	0.167532	0.195899	0.158064	0.182621	0.198339	0.139869	0.160168	0.16478	0.101316	0.178372	0.191858	0.171833	0.169592	0.127832	0.148564	0.148589	0.150015	0.130193	0.201854	0.233915	0.166325	0.142137	0.208632	0.135579	0.183689	0.194398	0.176653	0.127592	0.162766	0.137914	0.206299	0.20001	0.203841	0.190392	0.145176	0.15974	0.128901	0.186523	0.171861	0.168057	0.174627	0.195621	0.158834	0.261163	0.122132
M_HEX_S	D40_DS	M_HEX_S_D40_DS	0.156892	0.173434	0.171412	0.196767	0.141858	0.194412	0.185892	0.134669	0.168432	0.171569	0.088057	0.192697	0.209033	0.178159	0.165998	0.131447	0.126293	0.147971	0.15806	0.119589	0.198134	0.278015	0.163317	0.126574	0.233498	0.129435	0.15722	0.197472	0.213521	0.133081	0.158261	0.137057	0.198824	0.231535	0.190418	0.193309	0.141901	0.152517	0.114218	0.170804	0.163786	0.16086	0.18017	0.204599	0.19767		0.118515
SE_HEX_S	D40_DS	SE_HEX_S_D40_DS	1.44019	1.4627	1.51693	1.60129	1.31794	1.67894	1.5069	1.31701	1.49612	1.54586	1.02984	1.65247	1.72641	1.55	1.47752	1.37674	1.19315	1.41651	1.53439	1.26773	1.59492	2.07644	1.45017	1.22436	1.84022	1.3216	1.34841	1.6487	1.86938	1.38793	1.41911	1.3842	1.57393	1.88914	1.5015	1.58975	1.37455	1.41622	1.15475	1.41755	1.44339	1.42434	1.55307	1.66786	1.80863		1.25771
S_HEX_S	D40_DS	S_HEX_S_D40_DS	0.589647	0.593808	0.602072	0.615063	0.568327	0.626702	0.600756	0.568327	0.59067	0.607147	0.507052	0.622783	0.632041	0.607345	0.595921	0.578991	0.541992	0.586101	0.605344	0.558868	0.61462	0.673107	0.587826	0.547378	0.646969	0.568883	0.574111	0.622437	0.65149	0.578207	0.585491	0.580061	0.61101	0.653876	0.596557	0.613846	0.57875	0.585754	0.530846	0.584267	0.590731	0.587058	0.606898	0.624928	0.643954	0.682648	0.557007
MU3_HEX_S	D40_DS	MU3_HEX_S_D40_DS	29.1526	28.4119	32.4166	35.2631	22.5879	43.7184	29.2387	23.346	35.4171	34.6106	13.4554	41.2241	45.5279	34.4964	30.2141	29.1394	17.4644	28.3488	38.1304	23.5292	34.6259		30.2383	19.5365	52.8572	25.8538	22.4873	40.3777	60.6969	31.1562	27.0802	29.5175	32.5429	58.7103	29.4846	34.6124	26.3289	28.4187	17.8595	25.6632	27.8115	26.7284	34.0593	39.968	56.3002		21.9689
U_HEX_S	D40_DS	U_HEX_S_D40_DS	0.97428	0.969095	0.972832	0.967866	0.97463	0.970322	0.967346	0.977658	0.974066	0.973653	0.984517	0.970452	0.968606	0.971637	0.972919	0.980104	0.976151	0.976603	0.976065	0.979934	0.966843	0.96087	0.973245	0.97754	0.965191	0.978496	0.970189	0.968162	0.971183	0.979988	0.973805	0.978043	0.96575	0.967097	0.966234	0.968437	0.977017	0.974488	0.979428	0.969461	0.972355	0.973091	0.971652	0.967602	0.97436		0.980992
E_HEX_S	D40_DS	E_HEX_S_D40_DS	0.151114	0.177917	0.156703	0.182503	0.148305	0.175132	0.183905	0.1312	0.151597	0.152861	0.093823	0.172732	0.181532	0.16464	0.156698	0.121779	0.138065	0.137143	0.145544	0.123456	0.188063	0.225406	0.155564	0.130838	0.20049	0.130653	0.170727	0.185218	0.172356	0.123187	0.150333	0.133719	0.192383	0.192103	0.188883	0.179024	0.135357	0.150821	0.121977	0.172215	0.15926	0.153421	0.161413	0.185351	0.152402		0.113253
T1	D40_DS	T1_D40_DS	0.14767	0.126965	0.126895	0.11171	0.156164	0.146834	0.138394	0.146196	0.125353	0.142358	0.092655	0.141358	0.121775	0.136923	0.133963	0.126118	0.1192	0.118409	0.116516	0.139018	0.138691	0.161316	0.136914	0.125967	0.126842	0.112407	0.149654	0.171573	0.149401	0.140468	0.089487	0.149427	0.182579	0.111786	0.147782	0.13408	0.153626	0.146136	0.131415	0.113226	0.118909	0.120397	0.121928	0.138909	0.160237	0.155742	0.146025
T2	D40_DS	T2_D40_DS	0.646408	0.712379	0.664408	0.652641	0.632342	0.656361	0.694035	0.688403	0.65228	0.642511	0.658872	0.713106	0.669016	0.741378	0.658523	0.621869	0.689571	0.678598	0.66086	0.622606	0.70687	0.721174	0.678295	0.653305	0.686665	0.648187	0.671915	0.689758	0.687628	0.657172	0.689386	0.693196	0.729373	0.653695	0.692452	0.684642	0.666643	0.67128	0.704053	0.68455	0.701727	0.659836	0.662013	0.736578	0.677984	0.724609	0.65755
T4	D40_DS	T4_D40_DS	0.033094	0.042015	0.039997	0.03336	0.034667	0.035934	0.040004	0.046261	0.035964	0.031949	0.037746	0.054565	0.036453	0.055906	0.031294	0.031133	0.042983	0.034137	0.038603	0.028133	0.040836	0.040268	0.036122	0.032848	0.042675	0.039374	0.036853	0.039366	0.042762	0.036475	0.041154	0.047191	0.04712	0.035097	0.039712	0.045788	0.037721	0.037923	0.051706	0.038933	0.038752	0.032925	0.037576	0.051974	0.043491	0.047704	0.036925
T5	D40_DS	T5_D40_DS	0.081177	0.088508	0.09549	0.083307	0.086641	0.084459	0.088282	0.102859	0.088472	0.081463	0.093559	0.110795	0.085207	0.1094	0.068929	0.087723	0.098458	0.080895	0.094243	0.070422	0.085009	0.079363	0.084357	0.078271	0.091853	0.094272	0.083284	0.085986	0.094246	0.091239	0.090484	0.102295	0.090556	0.08123	0.088595	0.102933	0.086131	0.083379	0.114408	0.087883	0.083365	0.077895	0.090058	0.097689	0.094845	0.093907	0.090947
T6	D40_DS	T6_D40_DS	0.387834	0.470221	0.409331	0.395007	0.370291	0.399046	0.446387	0.438806	0.394987	0.383074	0.401695	0.471523	0.415529	0.510781	0.401871	0.35904	0.439721	0.426446	0.404631	0.359262	0.46325	0.484658	0.427792	0.396941	0.438648	0.388876	0.418174	0.440513	0.438252	0.399674	0.440099	0.444934	0.493543	0.396891	0.444342	0.434875	0.411384	0.41701	0.458584	0.436365	0.455781	0.403261	0.406216	0.504405	0.426186	0.488966	0.400977
T8	D40_DS	T8_D40_DS	2.18082	1.83295	2.06559	2.06582	2.09122	2.06323	1.93138	2.00293	2.10923	2.2046	2.09868	1.8157	2.03279	1.75556	1.9506	2.3319	1.88142	2.01831	2.10423	2.11111	1.87872	1.80914	1.99597	2.08137	1.89752	2.00428	1.9992	1.96514	1.99149	2.06162	1.8962	1.93477	1.78624	2.04799	1.97621	2.00347	2.02305	1.95612	1.87955	1.9325	1.85548	2.03308	2.07742	1.71378	1.95281	1.83684	2.06501
T11	D40_DS	T11_D40_DS	3.75324	3.60842	3.64216	3.72012	3.67617	3.70282	3.64021	3.57824	3.74307	3.7873	3.73326	3.40384	3.68902	3.38189	3.69964	3.8596	3.5895	3.7627	3.73298	3.82561	3.62921	3.56133	3.7097	3.7358	3.54284	3.63779	3.70869	3.65854	3.59735	3.67516	3.62481	3.54563	3.49951	3.67773	3.66469	3.57696	3.6702	3.65999	3.47893	3.63415	3.64333	3.73518	3.70948	3.41559	3.50137	3.51158	3.65977
T12	D40_DS	T12_D40_DS	53.1378	54.2538	58.9127	60.4784	42.2433	50.1121	54.7391	45.5257	56.774	59.6126	62.2372	43.4176	60.4871	44.7257	55.4495	53.2139	46.9434	59.3401	57.3876	53.6774	49.6811	57.0984	52.6347	57.3113	52.5153	49.9071	49.2784	43.9638	50.2605	49.2563	64.7622	41.7229	38.9049	61.2715	49.2848	50.0306	43.3678	47.4335	43.8919	63.6884	55.8693	59.2795	56.9266	46.9121	40.8233	50.8823	50.2748
T13	D40_DS	T13_D40_DS	0.069766	0.063813	0.064836	0.061586	0.090833	0.07486	0.065985	0.079021	0.067666	0.071072	0.054441	0.069234	0.066341	0.064052	0.076581	0.075473	0.066069	0.070167	0.067373	0.083358	0.077151	0.0705	0.073581	0.069261	0.063739	0.065515	0.077831	0.090784	0.075994	0.072958	0.060444	0.081256	0.091672	0.063792	0.077539	0.071143	0.088487	0.078923	0.073453	0.0575	0.067152	0.062614	0.068716	0.078709	0.080473	0.067672	0.069046
Elongation	D40_DS	Elongation_D40_DS	2.3263	2.88495	3.12119	2.76723	2.47721	2.33732	2.41367	2.51562	2.82201	2.99731	2.53089	3.1008	2.64141	2.03541	2.63833	3.01966	2.63236	2.35142	3.36726	2.40204	2.56124	2.56697	3.18285	2.4653	3.3789	3.33181	2.6839	2.79628	2.38971	3.75344	2.44145	2.66932	2.25982	2.33279	1.9663	2.09977	1.90418	1.89228	2.1521	2.50508	1.96418	1.70651	2.55487	2.5173	2.48214	2.91807	3.10227
PC1	D40_R	PC1_D40_R	0.877191	0.819373	0.967747	0.750592	1.04002	0.989839	1.07075	0.887958	0.927729	0.676947	0.730154	1.11126	1.00158	0.707601	0.792412	0.999857	0.818969	0.969428	0.764211	1.02438	1.04405	0.774873	1.18807	0.82031	1.17901	1.03256	0.886944	0.953281	1.10328	1.33797	0.757346	1.23947	0.850265	0.972713	1.01429	0.979902	1.00548	0.942518	0.897577	0.788104	0.887705	0.902248	0.848929	0.869694	0.951923	0.993823	0.906206
PC2	D40_R	PC2_D40_R	0.965886	0.864471	0.589858	0.823152	0.904046	0.968117	1.19638	0.993841	0.92523	0.698597	0.915115	1.06965	1.09206	0.695915	1.00688	1.04458	0.909177	1.08854	0.912852	0.94917	1.06997	0.931734	1.30666	0.791614	1.11926	1.04645	0.665486	1.13638	0.960841	1.08295	0.631321	1.39036	0.913905	1.04576	1.11708	0.863562	0.994865	0.971679	0.864022	0.865554	0.832737	0.815039	0.779061	0.965906	0.892733	0.948345	0.982124
PC3	D40_R	PC3_D40_R	0.954637	0.868474	0.77902	0.760609	0.973118	0.95348	0.978812	0.898032	0.94352	0.727726	1.11311	0.922024	0.895224	0.76375	1.0028	0.976805	0.848463	0.936155	0.927938	1.04164	1.13027	0.939017	1.04049	0.862315	1.20335	0.902857	0.839195	1.0876	1.07663	1.09688	0.726774	1.15391	0.923156	0.919019	1.05954	0.826951	0.984079	0.935568	0.982575	0.828364	0.823604	0.800427	0.840928	0.90241	0.954457	0.870948	0.928223
PC4	D40_R	PC4_D40_R	0.924818	0.814424	0.977803	0.761026	0.817734	0.876871	1.01063	0.914969	1.00864	0.764014	0.925677	0.978898	1.05783	0.770974	0.890284	1.01925	0.849428	0.971679	0.956889	0.962957	1.07747	0.797574	1.05047	0.815011	1.09165	0.914089	0.899664	1.02893	1.10766	1.2358	0.817409	1.2124	0.898281	0.893222	1.13688	0.837686	0.912575	1.06074	0.900631	0.916517	0.958655	0.874812	0.778292	0.904621	0.901587	0.813929	1.06768
PC5	D40_R	PC5_D40_R	0.957267	0.939494	0.744557	0.606759	0.85887	0.919049	0.86351	0.935097	0.864437	0.800329	0.868906	1.04495	1.00432	0.690124	0.846585	1.06957	0.813476	1.07945	0.87192	0.943777	0.945174	0.752669	1.0978	0.750545	1.21011	0.894811	0.824741	1.04933	1.07314	1.26417	0.792124	1.32995	0.880761	1.06082	1.09636	0.945852	1.09258	0.89901	0.922085	0.923684	0.845161	0.945722	0.756803	0.989195	0.96938	0.928672	0.961675
PC6	D40_R	PC6_D40_R	1.01771	1.0325	1.06984		1.05638	1.02707	1.01379	1.02264	1.02238	1.09402	1.02063	0.999226	0.999306	1.06922	1.03529	0.989607	1.06013	0.996038	1.03017	1.01167	0.993906	1.05306	0.9769	1.07593	0.967707	1.0312	1.06103	0.984682	0.980428	0.94948	1.06948	0.947912	1.0312	1.00489	0.976252	1.03347	0.997846	1.0132	1.02165	1.02721	1.03548	1.03178	1.0783	1.01337	1.01577	1.02688	1.00436
PAR	D40_R	PAR_D40_R	0.934135	0.870119	0.817196	0.829042	0.899315	0.966202	1.08635	0.941547	0.919589	0.761271	0.816872	0.971212	0.99295	0.720643	0.902617	1.00693	0.811962	1.00835	0.886994	0.973551	1.02252	0.821979	1.11389	0.818292	1.13354	0.847022	0.823768	1.0393	1.05657	1.1551	0.738211	1.17094	0.893759	0.991031	1.08353	0.909503	0.97345	0.981544	0.919085	0.857894	0.835881	0.867587	0.807295	0.919009	0.934516	0.882657	0.983642
PW	D40_R	PW_D40_R	1.06013	1.14187			1.13209	1.0122	0.906617	0.983871	1.05241	1.39582	0.872392	1.09389	1.00057	0.961667	1.0517	0.9822	0.992059	0.965902	1.12532	0.909026	1.08686	0.953914	1.20319	1.12119	0.962598	1.19376	1.2051	1.13254	0.951065	1.01599	1.19339	0.935733	1.05779	1.06308	0.873438	1.12369	0.890541	0.917391	0.881415	1.2259	1.04719	0.934516	0.998132	1.20229	1.23164	1.04927	1.25845
MPH	D40_R	MPH_D40_R	1.23485	1.2367	1.61129	1.53166	1.30268	1.02934	1.03818	1.09157	1.18114		0.83692	1.06695	1.34309	1.20125	1.06233	0.886525	0.959809	0.991445	1.02727	1.04762	1.21795	1.05423	1.12984	1.09076	0.818051	1.37097	1.08632	1.1267	1.08351	0.863953	1.43333	0.807453	1.01816	1.01431	0.938017	1.31776	1.09313	1.12138	1.17386	1.1445	1.04903	1.14108	1.16041	1.05968	1.55437	1.07858	1.12572
FDNIC	D40_R	FDNIC_D40_R	1.01138	1.0509	1.09265		1.06215	1.00571	1.02585	1.00837	1.00086		0.977191	1.00513	1.00484	1.05283	1.02085	1.02863	1.01365	1.00182	1.03873	1.032	1.01105	1.03097	0.996545	1.02946	0.949417	1.01116	1.01781	0.99021	0.981914	0.986323	1.06018	0.980039	1.01321	0.997999	0.976861	1.02894	1.004	1.02984	1.0011	1.03909	1.03147	1.03528	1.02661	1.0129	1.03023	1.00491	1.02451
TPA	D40_R	TPA_D40_R	1.35778	1.71625	2.03782	1.84648	1.73511	1.01993	1.25832	1.09551	1.19723		0.751073	1.07207	1.00603	1.44813	1.20953	1.18629	1.18021	0.995923	1.32291	1.04531	1.025	1.43794	1.32283	1.32083	0.604762	1.27159	1.3425	1.00145	0.8046	0.809831	1.81728	0.742959	1.09943	1.03103	0.792497	1.37891	1.06334	1.12108	0.984069	1.41567	1.46085	1.23566	1.22146	1.26962	1.52336	1.21945	1.01748
FDIC	D40_R	FDIC_D40_R	1.02177	1.05627	1.00822	1.04554	1.03021	1.00433	1.01032	1.00643	0.998652		0.968847	0.996138	0.989502	1.03517	1.02152	1.01709	1.02917	1.00212	1.03378	1.01235	0.994734	1.01879	1.01705	1.00303	0.980139	1.02049	1.03072	0.95842	0.987203	0.982411	1.05088	0.979324	1.012	1.00453	0.983913	0.977223	1.00904	0.989835	0.985412	1.0233	1.0429	1.01583	1.01093	1.02274	1.04231	1.03623	0.97903
PP	D40_R	PP_D40_R	1.254	1.44894	1.82655	1.65413	1.57196	0.991438	1.31561	1.03594	1.04175		0.612455	1.03834	0.998643	1.03171	1.07517	1.19362	0.95253	1.00331	1.18418	1.06384	1.10497	1.14559	1.39322	1.04352	0.689566	1.09443	1.10341	1.04102	0.866129	0.937841	1.3512	0.860933	0.991691	1.02109	0.857157	1.29673	1.03552	1.09383	0.921077	1.20474	1.22063	1.0655	0.987922	1.21111	1.42501	1.07594	1.03824
GCV	D40_R	GCV_D40_R	1.009	1.00987	1.01174	1.01376	1.00596	0.994331	0.998307	0.993137	1.00404	1.01666	0.986744	0.995759	0.996781	0.99428	0.994922	0.997522	0.992493	0.988208	0.997406	1.00514	1.0056	1.01331	1.0079	1.01383	0.974199	1.00811	1.00988	0.999093	0.992994	0.990724	1.01873	0.989802	1.00456	0.999031	0.98773	1.00584	0.993078	0.995174	0.997632	1.01227	1.0111	1.00269	1.0047	1.00323	1.00526	1.00708	0.996605
M_HEX_I	D40_R	M_HEX_I_D40_R	1.35386	1.78794	2.04238	1.78652	1.77312	1.01378	1.17091	1.03209	1.26197		0.78529	1.04477	1.02589	1.35076	1.21103	1.08027	1.19926	0.994244	1.30288	1.03688	1.05144	1.34709	1.30297	1.32407	0.592826	1.30413	1.44113	0.950611	0.771384	0.788877	1.79405	0.751959	1.0597	1.05626	0.787214	1.36174	1.03781	0.985669	0.88077	1.51564	1.52178	1.22459	1.26757	1.22087	1.43548	1.13813	0.919908
SE_HEX_I	D40_R	SE_HEX_I_D40_R	1.153	1.35127		1.42326	1.33743	1.01295	1.05746	0.982842	1.11153		0.89614	1.01096	1.02105	1.12997	1.09114	0.995108	1.08527	1.00286	1.14466	1.03418	1.05293	1.12524	1.11401	1.13624	0.772555	1.12946	1.2132	0.93868	0.857559	0.868025	1.31167	0.868949	1.01165	1.03174	0.866693	1.14942	1.00382	0.933891	0.871393	1.26174	1.25719	1.09371	1.12993	1.08885	1.16968	1.02868	1.00738
S_HEX_I	D40_R	S_HEX_I_D40_R	1.061	1.1349			1.14096	1.00648	1.02514	0.99201	1.03261		0.957797	1.00436	1.0173	1.05964	1.03399	0.997579	1.03407	1.0025	1.06697	1.02526	1.02918	1.04152	1.0384	1.05031	0.916102	1.04908	1.08255	0.97474	0.942497	0.940684	1.12014	0.940783	1.00548	1.01103	0.940913	1.05897	1.00151	0.969344	0.938479	1.09532	1.10147	1.03713	1.04952	1.03877	1.07415	1.01153	1.06086
MU3_HEX_I	D40_R	MU3_HEX_I_D40_R	1.30156	1.85129	2.02278	1.61395	1.77831	1.04257	1.04609	0.90538	1.30374		0.784297	1.01985	0.965633	1.17504	1.17356	0.921917	1.16401	1.00267	1.24555	1.01081	1.09148	1.25034	1.24463	1.31604	0.607815	1.29888	1.44745	0.81337	0.688979	0.718679	1.63851	0.756525	0.977896	1.07204	0.771609	1.24642	0.980999	0.813174	0.663806	1.63936	1.63641	1.15204	1.27944	1.12333	1.33324	0.97359	0.783795
U_HEX_I	D40_R	U_HEX_I_D40_R	0.993128	0.986926	0.986003	0.985028	0.989134	0.999403	0.993157	0.998025	0.995683	0.982605	1.00521	0.997972	0.999783	0.991089	0.995228	0.996837	0.996308	1.00009	0.994071	0.999104	0.999139	0.987847	0.993384	0.994485		0.995353	0.992269	0.999956	1.00717	1.00479	0.988092	1.00777	0.996826	0.998988	1.00917	0.991165	0.998609	0.997201	1.00035	0.990891	0.991154	0.994785	0.994776	0.992983	0.991082	0.991728	0.999631
E_HEX_I	D40_R	E_HEX_I_D40_R	1.30419	1.61777	1.93648	1.77453	1.62179	1.02093	1.23758	1.07058	1.15479		0.766662	1.06013	0.999951	1.38249	1.18515	1.15894	1.15003	0.998949	1.28207	1.04728	1.03004	1.37804	1.26739	1.27269	0.647534	1.21556	1.28391	0.98482	0.817453	0.821653	1.68129	0.768486	1.08377	1.02225	0.81002	1.31717	1.0508	1.10158	0.959355	1.35997	1.40773	1.20328	1.18516	1.22752	1.44108	1.17643	1.03932
M_HEX_H	D40_R	M_HEX_H_D40_R	1.36073	1.7255	2.0501	1.90363	1.73517	1.03472	1.31396	1.1095	1.1982		0.729165	1.06964	1.02794	1.43296	1.22777	1.19048	1.24944	0.989979	1.34509	1.06936	1.03996	1.44094	1.37367	1.32752	0.608907	1.22979	1.33689	1.00436	0.791242	0.825149	1.84657	0.759323	1.11593	1.01508	0.801544	1.41098	1.07123	1.13059	1.00179	1.44484	1.49716	1.23871	1.21693	1.27506	1.53905	1.21962	1.03904
SE_HEX_H	D40_R	SE_HEX_H_D40_R	1.15868	1.30919			1.30278	1.0203	1.17603	1.05135	1.0618		0.849002	1.0358	1.03885	1.1887	1.1125	1.09028	1.14128	0.992399	1.18046	1.05801	1.04084	1.18573	1.1819	1.13259	0.792634	1.07701	1.15016	1.00342	0.890976	0.917183	1.34988	0.888771	1.06345	0.993183	0.894656	1.21124	1.0386	1.05574	0.997861	1.20329	1.22786	1.10278	1.0881	1.1339	1.23665	1.0957	1.09708
S_HEX_H	D40_R	S_HEX_H_D40_R	1.08582	1.16444			1.1594	1.01189	1.09646	1.02776	1.023		0.908595	1.01896	1.02748	1.10551	1.06195	1.05124	1.07808	0.997077	1.1084	1.04188	1.02699	1.09093	1.09234	1.06692	0.894079	1.03824	1.07657	1.00176	0.945326	0.950179	1.18902	0.938407	1.03254	0.996343	0.941161	1.11602	1.02138	1.02846	0.995739	1.10333	1.12225	1.05374	1.04564	1.07082	1.13059	1.04552	1.08688
MU3_HEX_H	D40_R	MU3_HEX_H_D40_R	1.30879	1.642	2.02972	1.85073	1.63876	1.02204	1.38678	1.09115	1.13235		0.703006	1.08406	1.07249	1.31682	1.23752	1.1888	1.3418	0.964552	1.34495	1.07826	1.0779	1.35946	1.48801	1.2879	0.66918	1.14199	1.31303	1.00983	0.7815	0.879347	1.75021	0.834103	1.1336	0.946234	0.84508	1.4306	1.0845	1.09479	0.999582	1.46169	1.48327	1.19191	1.1403	1.27159	1.49255	1.16263	1.13679
U_HEX_H	D40_R	U_HEX_H_D40_R	0.993146	0.986968	0.986027	0.985036	0.989148	0.999411	0.993176	0.998029	0.995713	0.982636	1.0052	0.997976	0.999782	0.991117	0.995243	0.996844	0.996317	1.0001	0.994085	0.999103	0.999128	0.987918	0.993403	0.994501		0.995363	0.992286	0.999957	1.00714	1.00478	0.988123	1.00774	0.996837	0.999005	1.00912	0.991188	0.99861	0.997211	1.00035	0.990919	0.991179	0.994805	0.994795	0.993003	0.991105	0.991778	0.999621
E_HEX_H	D40_R	E_HEX_H_D40_R	1.28381	1.55556	1.91056	1.74826	1.5949	1.00674	1.20748	1.07052	1.11836		0.786337	1.06621	1.00812	1.34762	1.16894	1.15225	1.14779	0.986788	1.26826	1.0449	1.03638	1.33462	1.27317	1.24403	0.667446	1.22956	1.27955	0.996673	0.830074	0.844893	1.64018	0.783953	1.08131	1.00083	0.827263	1.3171	1.05882	1.09355	0.975752	1.34016	1.36747	1.18062	1.16206	1.2248	1.41424	1.1628	1.0654
M_HEX_G	D40_R	M_HEX_G_D40_R	1.35599	1.79612	2.0221	1.81519	1.7461	1.00653	1.16898	1.01964	1.24493		0.770538	1.01017	1.02365	1.34947	1.21338	1.09105	1.19946	1.00279	1.32485	1.04661	1.04543	1.34787	1.29162	1.29936	0.595775	1.27522	1.41373	0.945184	0.795204	0.801958	1.7522	0.755673	1.04939	1.07653	0.766776	1.33581	1.02324	0.977825	0.872608	1.4931	1.52177	1.21105	1.26522	1.22474	1.43513	1.14522	0.929426
SE_HEX_G	D40_R	SE_HEX_G_D40_R	1.15065	1.35003			1.315	0.998543	1.05312	0.970039	1.0874		0.87772	0.971983	1.01348	1.12694	1.08997	1.00391	1.07764	1.01036	1.16195	1.0415	1.04257	1.12133	1.10024	1.11399	0.77265	1.10049	1.19183	0.933514	0.884159	0.88063	1.27581	0.866971	1.0026	1.04796	0.842502	1.13176	0.991119	0.925987	0.858742	1.23429	1.25156	1.07911	1.12417	1.08979	1.16336	1.0359	1.01591
S_HEX_G	D40_R	S_HEX_G_D40_R	1.04786	1.10849			1.10671	1.00108	1.02011	0.988988	1.01672		0.958026	0.991217	1.0119	1.04806	1.02619	1.00129	1.0245	1.00436	1.06108	1.02386	1.02063	1.03071	1.02467	1.03442	0.934187	1.02908	1.06039	0.978293	0.96415	0.956072	1.08521	0.951097	1.00102	1.01309	0.944353	1.0422	0.996786	0.972588	0.942838	1.06936	1.07965	1.02509	1.03758	1.03164	1.05579	1.01116	1.05907
MU3_HEX_G	D40_R	MU3_HEX_G_D40_R	1.28778	1.81699	1.95764	1.67764	1.69063	0.972385	1.0152	0.868728	1.20273		0.740044	0.886953	0.939028	1.15736	1.16648	0.941203	1.13217	1.02305	1.27288	1.03085	1.05231	1.21202	1.20018	1.21997	0.602412	1.19569	1.38703	0.802967	0.75593	0.754952	1.49435	0.73671	0.960967	1.1062	0.705856	1.19778	0.947106	0.787518	0.637931	1.50436	1.59561	1.1062	1.24862	1.1159	1.28726	0.994345	0.810006
U_HEX_G	D40_R	U_HEX_G_D40_R	0.993126	0.986923	0.986001	0.985024	0.989134	0.999404	0.993155	0.998024	0.995681	0.982602	1.00521	0.997974	0.999782	0.991087	0.995227	0.996836	0.996306	1.00009	0.99407	0.999104	0.999141	0.987844	0.993381	0.994485		0.995353	0.992267	0.999954	1.00717	1.00479	0.988091	1.00777	0.996825	0.998986	1.00917	0.991163	0.998609	0.997201	1.00035	0.990891	0.991151	0.994784	0.994773	0.992981	0.991079	0.991721	0.999633
E_HEX_G	D40_R	E_HEX_G_D40_R	1.30526	1.61596	1.93551	1.78701	1.61946	1.01612	1.2334	1.07047	1.15256		0.7674	1.05068	1.00299	1.38134	1.18467	1.16514	1.14739	1.00191	1.2823	1.05167	1.02481	1.37725	1.27333	1.26826	0.6422	1.21904	1.29206	0.993408	0.821588	0.823722	1.6847	0.766593	1.08608	1.02261	0.806196	1.32367	1.05113	1.10358	0.960822	1.3515	1.40617	1.20908	1.18288	1.22579	1.43672	1.18322	1.03954
M_HEX_S	D40_R	M_HEX_S_D40_R	1.38118	1.77259	1.97472	1.8543	1.63704	1.00358	1.20873	1.04073	1.17417		0.740996	0.990358	1.02406	1.46188	1.22204	1.22684	1.17039	1.02268	1.40291	1.06627	1.01374	1.43996	1.27565	1.24298	0.626121	1.23711	1.26529	0.985011	0.886112	0.861494	1.67692	0.781134	1.04297	1.1085	0.732501	1.26767	1.00697	1.07352	0.947851	1.36587	1.45857	1.19498	1.22922	1.2879	1.51849	1.23605	1.04744
SE_HEX_S	D40_R	SE_HEX_S_D40_R	1.17552	1.3555	1.50997	1.49611	1.2375	0.998833	1.08603	0.993554	1.03331		0.846369	0.953523	1.03496	1.22711	1.10868	1.13228	1.06167	1.02793	1.25962	1.06152	1.01777	1.20918	1.09864	1.07357	0.800672	1.09563	1.09391	0.979051	0.98789	0.956325	1.23415	0.908966	0.996845	1.08796	0.814391	1.08842	0.98043	1.02409	0.941829	1.136	1.2037	1.06716	1.10204	1.15675	1.22583	1.11505	1.09972
S_HEX_S	D40_R	S_HEX_S_D40_R	1.07096	1.14532			1.10217	1.00163	1.03739	0.997151	0.998855	1.22378	0.925299	0.982821	1.01903	1.09574	1.04356	1.05575	1.02432	1.01219	1.11525	1.0356	1.01279	1.06743	1.03335	1.0308	0.928583	1.04051	1.03986	0.992085	0.99683	0.977236	1.09608	0.961898	0.998671	1.03066	0.921048	1.03934	0.991557	1.00934	0.964461	1.0546	1.08338	1.02699	1.03924	1.06225	1.08047	1.03752	1.07747
MU3_HEX_S	D40_R	MU3_HEX_S_D40_R	1.3825	1.90816	1.84589	1.82252	1.43003	0.977896	1.12594	0.938063	1.07946	2.22717	0.679507	0.831094	1.07448	1.48982	1.23671	1.35297	1.11057	1.08528	1.66555	1.11945	1.01781	1.51539	1.21471	1.08889	0.661244	1.17227	1.14403	0.925506	1.05057	1.01118	1.38539	0.875552	0.953059	1.25058	0.628	1.0625	0.92605	1.05115	0.895747	1.22471	1.43852	1.08758	1.19802	1.36623	1.47847	1.22693	1.11403
U_HEX_S	D40_R	U_HEX_S_D40_R	0.993129	0.986928	0.986004	0.98503	0.989136	0.999403	0.993159	0.998024	0.995685	0.982609	1.00521	0.997973	0.999779	0.991088	0.99523	0.996836	0.996309	1.00009	0.99407	0.999105	0.999138	0.987846	0.993385	0.994488		0.995353	0.99227	0.999955	1.00717	1.00479	0.988096	1.00776	0.996826	0.998986	1.00916	0.991168	0.998608	0.9972	1.00035	0.990896	0.991155	0.994789	0.994778	0.992982	0.991081	0.991722	0.999632
E_HEX_S	D40_R	E_HEX_S_D40_R	1.30481	1.6281	1.93978	1.77593	1.61259	1.01948	1.2282	1.07783	1.14478		0.762987	1.05217	1.01908	1.39856	1.18362	1.17869	1.14386	1.00025	1.30724	1.05208	1.03535	1.39584	1.27866	1.26076	0.644648	1.22894	1.29422	0.99327	0.83486	0.839492	1.6745	0.774603	1.08934	1.03132	0.807185	1.31784	1.06009	1.11561	0.976949	1.33762	1.39517	1.19307	1.18174	1.24991	1.44684	1.19266	1.04034
T1	D40_R	T1_D40_R	0.963023	0.883266	0.907475	0.909809	0.841682	1.06036	1.16535	1.05082	0.866787	0.96132	0.836984	1.0328	0.833619	1.04433	0.888921	1.17986	0.795738	1.01441	1.01407	0.943691	0.928357	1.16088	1.01291	1.01482	0.967624	0.848496	0.922907	1.11307	1.14203	0.97969	1.05849	0.991395	1.14544	0.972213	1.11184	0.893426	1.01264	1.47119	1.10973	0.948983	0.91721	0.90154	0.769859	1.07574	1.08106	1.20592	1.05371
T2	D40_R	T2_D40_R	0.998759	1.01798	1.0674	1.13832	1.06725	1.02658	1.05151	1.05001	1.03589		0.984384	1.00911	0.996561	1.08998	1.03393	1.04536	1.03132	1.02282	1.02878	1.0516	0.967656	1.09783	1.02198	1.09314	0.954499	1.01349	1.08688	1.01228	0.998542	0.931638	1.13549	0.929936	1.06092	0.994503	0.984864	1.05686	1.01899	1.07262	1.0634	1.00814	1.04176	1.06892	1.04129	1.03972	1.03156	1.0513	0.991624
T4	D40_R	T4_D40_R	1.01562	1.00349	1.11564	1.19759	1.1201	1.1177	1.02064	1.3202	1.17189		1.04594	1.19388	1.13905	1.22935	1.02238	1.09921	1.08801	0.989937	1.14075	1.04915	0.983337	1.19394	1.04683	1.22066	0.928424	1.20757	1.18628	1.12279	1.12751	0.875834		0.91275	1.14843	1.08107	1.06449	1.25529	1.0966	1.25241		1.02109	0.989531	1.1161	1.22056	1.2492	1.23305	1.22283	0.89982
T5	D40_R	T5_D40_R	1.03617	0.99697	0.981529	1.10537	1.08107	1.04554	0.975233	1.1725	1.18234	1.10622	1.13006	1.15331	1.26467	1.02181	1.01652	1.05976	1.11091	0.975426	1.10052	1.03961	1.04695	0.990774	1.10492	1.05001	1.01722	1.19133	1.09679	1.17323	1.12406	1.05309	1.21607	1.07765	1.02173	1.08377	1.13223	1.19298	1.05754	1.13708		1.05749	0.945289	1.08064	1.13093	1.14153	1.11909	1.09234	0.921327
T6	D40_R	T6_D40_R	0.995784	1.03732	1.13652	1.27306	1.13263	1.05414	1.10665	1.10259	1.07456		0.969297	1.01812	0.994679	1.19339	1.06959	1.09066	1.06326	1.04665	1.05878	1.0924	0.932971	1.21054	1.04796	1.19399	0.910438	1.02689	1.18114	1.02357	0.995507	0.86532	1.28574	0.860105	1.12837	0.991719	0.970179	1.11415	1.0377	1.14871	1.12935	1.02172	1.08578	1.13631	1.08323	1.08257	1.06534	1.10894	0.984519
T8	D40_R	T8_D40_R	1.04707	0.971815	0.883874	0.863149	0.893837	0.987582	0.957131	0.946855	1.00946	0.839017	1.0709	0.968248	1.09404	0.867912	0.975044	1.0227	0.922656	1.01662	1.00133	0.991008	1.04152	0.878222	1.05101	0.905936	1.06181	0.976957	0.937338	1.05211	1.03608	1.12001	0.888046	1.15692	0.938386	1.06273	1.06371	0.927253	0.964049	0.956324	0.938375	0.995129	0.941287	0.994748	0.917889	0.939517	0.942964	0.945431	1.00598
T11	D40_R	T11_D40_R	0.999969	0.996614	0.968919	0.980567	0.962789	0.987676	0.995445	0.959331	1.00415	0.97685	1.0052	0.960158	1.01455	0.936095	1.0014	1.02473	0.956771	1.01712	0.98935	1.02161	1.00524	0.966397	1.01946	0.961054	1.01277	0.967273	0.981783	1.00751	0.987043	1.03681	0.954306	1.04886	0.974776	1.00954	1.00045	0.972756	0.981444	0.989446	0.933559	0.99142	0.991015	1.01755	0.959173	0.956378	0.9435	0.970653	1.00862
T12	D40_R	T12_D40_R	0.955719	1.06123	1.12393	1.13809	1.08837	0.987013	0.898564	0.884601	1.14205	1.0134	1.04231	0.857619	1.05472	0.899853	1.03313	0.904146	1.01049	1.0826	1.03887	1.13282	0.987597	0.943477	1.01318	1.03494	0.939832	0.987074	1.23006	0.911707	0.93112	0.931008	1.01465	0.979048	0.965388	1.08815	0.881292	0.978926	0.934149	0.806345	0.803025	1.12289	1.11347	1.07868	1.07797	0.947515	0.842787	0.910099	0.939077
T13	D40_R	T13_D40_R	0.954561	0.894667	0.8897	0.934835	0.915019	1.01502	1.15897	1.04758	0.89012	1.00041	0.824314	0.990047	0.905222	0.914493	0.97378	1.14133	0.865854	1.06802	0.949437	1.03018	0.990423	1.00795	1.08471	0.861487	1.02885	0.885769	0.755237	1.044	1.01446	1.04408	0.826664	1.05193	0.999379	0.952645	1.06831	0.987042	0.99904	1.14133	0.977666	0.810636	0.885887	0.907726	0.838685	0.99863	1.0532	0.947986	1.00866
Elongation	D40_R	Elongation_D40_R	0.834321	0.83042	0.983434	0.886464	0.803505	0.970328	0.801645	0.946998	1.00475	0.794883	1.16692	1.12969	0.827155	0.98517	1.11917	0.994105	1.14233	0.971378	1.1071	0.839882	0.922549	0.825098	0.960499	1.03772	1.21537	1.03831	0.995551	1.08291	0.805735	1.13715	0.859804	0.994159	0.99939	1.00402	0.86469	0.938681	0.773239	0.902093	0.954483	1.15505	0.932519	0.809144	1.01555	1.09583	0.773322	0.932437	1.19112
PC1	D43_WW	PC1_D43_WW	0.006462	0.004821	0.007708	0.006265	0.008594	0.005918	0.007059	0.006137	0.006209	0.007327	0.00656	0.004484	0.005728	0.005241	0.005338	0.006901	0.006233	0.006006	0.006566	0.006967	0.005142	0.004667	0.006139	0.005445	0.00392	0.006173	0.006899	0.006421	0.005003	0.004975	0.006464	0.005604	0.005942	0.003882	0.005503	0.005623	0.005799	0.005998	0.005394	0.00495	0.006013	0.006327	0.006529	0.003814	0.005727	0.004864	0.006717
PC2	D43_WW	PC2_D43_WW	0.01225	0.009758	0.012334	0.009086	0.014405	0.010729	0.010705	0.010519	0.010438	0.014105	0.009976	0.008112	0.009499	0.007789	0.010833	0.012731	0.010624	0.008954	0.01046	0.012307	0.009114	0.007	0.010145	0.009037	0.006882	0.010794	0.011975	0.010045	0.009836	0.007859	0.010465	0.008748	0.00942	0.007359	0.009295	0.009202	0.009321	0.010346	0.008261	0.008346	0.009482	0.010333	0.009437	0.006061	0.009504	0.008267	0.009188
PC3	D43_WW	PC3_D43_WW	0.047057	0.03515	0.050486	0.033098	0.053644	0.041879	0.039544	0.039039	0.042337	0.042916	0.039246	0.031579	0.038164	0.032116	0.037082	0.046995	0.042381	0.039516	0.039508	0.047022	0.037196	0.033296	0.039013	0.034403	0.026256	0.042238	0.048411	0.039193	0.038359	0.033209	0.048933	0.036878	0.036179	0.029199	0.032638	0.035499	0.039907	0.037425	0.037519	0.035855	0.039306	0.042577	0.043754	0.029456	0.037525	0.033897	0.037804
PC4	D43_WW	PC4_D43_WW	0.075501	0.063536		0.058258	0.087938	0.064003	0.071996	0.060998	0.060707	0.07245	0.057246	0.04845	0.06023	0.052567	0.066965	0.068782	0.067639	0.059436	0.064364	0.073243	0.056851	0.051303	0.06511	0.055251	0.042522	0.072573	0.066848	0.065426	0.060168	0.049238	0.070843	0.060656	0.065813	0.049417	0.053213	0.06276	0.057222	0.062687	0.059325	0.054605	0.06268	0.060866	0.066252	0.043265	0.054071	0.054886	0.061327
PC5	D43_WW	PC5_D43_WW	0.109115	0.078854	0.116979	0.089372		0.089361	0.105535	0.090284	0.088817	0.114913	0.093061	0.073166	0.084824	0.079257	0.103075	0.102317	0.110595	0.089932	0.092282	0.094556	0.08046	0.069942	0.089835	0.087837	0.059799	0.095173	0.108701	0.100051	0.080431	0.070044	0.092241	0.083132	0.08426	0.068832	0.076566	0.084294	0.087066	0.090353	0.082931	0.074056	0.087726	0.090464	0.103327	0.064359	0.099869	0.077696	0.099753
PC6	D43_WW	PC6_D43_WW	0.749615	0.807881	0.720468	0.80392	0.703729	0.788111	0.765159	0.793022	0.791491	0.748289	0.793909	0.834209	0.801556	0.823031	0.776708	0.762274	0.762528	0.796156	0.78682	0.765906	0.811237	0.833792	0.789759	0.808027	0.860621	0.773049	0.757166	0.778863	0.806203	0.834675	0.771056	0.804982	0.798387	0.841312	0.822786	0.802621	0.800684	0.793192	0.80657	0.822188	0.794793	0.789433	0.770701	0.853046	0.793303	0.820391	0.78521
PAR	D43_WW	PAR_D43_WW	0.308315	0.227919	0.322472	0.231688	0.352498	0.261464	0.284776	0.2519	0.262043	0.300146	0.24901	0.201108	0.237872	0.216412	0.256039	0.28783	0.276192	0.242177	0.256278	0.28732	0.225624	0.206443	0.250243	0.227831	0.174739	0.27251	0.296492	0.265093	0.242299	0.198	0.277799	0.237028	0.242567	0.196138	0.224079	0.248513	0.250874	0.245509	0.233722	0.216701	0.241909	0.25788	0.277829	0.171476	0.243079	0.219816	0.251571
MPH	D43_WW	MPH_D43_WW	536	403.5	394	755	538	705	586.5	439.5	447	255	506.5	502.5	455	441	412	418.5	500.5	597	552	390	376	448.5	413	243.5		394.5	443	532.5	544	307	386	491.5	573.5	565	671	510.5	470	544.5	442	468	602	613.5	553	375.5	378.5	612.5	499
FDNIC	D43_WW	FDNIC_D43_WW	1.3633	1.37563	1.28814	1.42809	1.35207	1.41167	1.38434	1.40063	1.3894	1.30188	1.37377	1.40132	1.43506	1.3775	1.40768	1.36197	1.36257	1.40396	1.35455	1.36923	1.452	1.43626	1.39769	1.39444		1.37926	1.39133	1.42664	1.44598	1.37859	1.35938	1.40432	1.43139	1.44782	1.47878	1.41771	1.39864	1.40414	1.36857	1.38863	1.36893	1.37089	1.38632	1.45782	1.38083	1.44349	1.34197
TPA	D43_WW	TPA_D43_WW	36313.5	36132.5	26595	60970	31213.5	55041.5	47072.5	41004	41399	18803.5	40075.5	50072.5	59186	38076.5	45928	33186	36793.5	46567.5	35972.5	36197	54958.5	55798.5	39408.5	34486		36970	41168	56141	67917.5	37077.5	31326	50386.5	62322.5	61188	83781.5	48044.5	47849	47186.5	41463	45824	37980.5	41433.5	45869	53296	32231	68364.5	35270
FDIC	D43_WW	FDIC_D43_WW	1.49246	1.50355	1.47153	1.53137	1.44412	1.41926	1.45649	1.5322	1.53012	1.43024	1.50982	1.54364	1.48597	1.50675	1.53865	1.48981	1.48363	1.50732	1.49648	1.49557	1.57107	1.50975	1.52605	1.61685	1.58217	1.51788	1.51837	1.54486	1.52557	1.512	1.48544	1.54851	1.55805	1.5574	1.53587	1.54033	1.55315	1.526	1.52111	1.54405	1.45751	1.47306	1.52438	1.57288	1.48947	1.50921	1.4511
HWR	D43_WW	HWR_D43_WW	0.629139	0.524432	0.584249		0.584364	0.650949	0.586253	0.626335	0.56038	0.390299	0.74894	0.582038	0.491433	0.614728	0.538123	0.479494	0.546688	0.711051	0.621803	0.516014	0.512877	0.476938	0.523829	0.412871	0.723874	0.527097	0.511547	0.605766	0.542259	0.329049	0.522944	0.553401	0.614024	0.779307	0.689531	0.742673	0.608237	0.735634	0.529926	0.669254	0.811481	0.768301	0.614875	0.552155	0.586106	0.608721	0.640959
GCV	D43_WW	GCV_D43_WW	46.8773	46.6692	46.1462	46.8293	46.1301	46.8004	46.9156	46.2214	46.2991	45.639	46.2652	46.6802	47.1653	45.8638	46.6823	45.871	45.9546	46.7759	46.1372	45.8418	46.4867	46.6675	46.1251	45.5957		46.5561	46.6359	47.0251	47.3802	46.2681	45.9442	46.1407	46.4753	47.1785	47.4995	46.4361	46.3431	46.417	45.9306	46.3574	45.9819	46.2515	46.2017	46.4836	45.8865	46.9366	45.9905
M_HEX_I	D43_WW	M_HEX_I_D43_WW	0.16061	0.14769	0.112951	0.258556	0.127678	0.230223	0.213769	0.167697	0.176295	0.086803	0.163552	0.192518	0.267176	0.14613	0.203809	0.145751	0.155002	0.206601	0.158704	0.151563	0.20931	0.233038	0.164282	0.154501		0.156714	0.168486	0.222534	0.260526	0.153995	0.136877	0.182491	0.228661	0.271562	0.346656	0.192833	0.189902	0.204092	0.183077	0.210106	0.155668	0.185833	0.193475	0.214179	0.124116	0.269771	0.157913
U_HEX_I	D43_WW	U_HEX_I_D43_WW	0.975332	0.975463	0.981939	0.958772	0.978778	0.962747	0.968108	0.972172	0.971904	0.987187	0.972804	0.966084	0.960047	0.974159	0.968874	0.97745	0.975011	0.968432	0.975575	0.975429	0.962817	0.962233	0.973245	0.976567		0.97489	0.972059	0.962002	0.954151	0.974823	0.978702	0.965871	0.957885	0.958624	0.94359	0.967463	0.967565	0.968021	0.971864	0.968929	0.974209	0.971882	0.968898	0.963918	0.978091	0.953836	0.976089
E_HEX_I	D43_WW	E_HEX_I_D43_WW	0.1514	0.14741	0.109553	0.234331	0.130776	0.214433	0.187536	0.16536	0.168674	0.083705	0.162337	0.192819	0.227988	0.152208	0.184138	0.137098	0.150368	0.185091	0.146723	0.147983	0.214514	0.218085	0.161046	0.14388		0.153045	0.168685	0.220303	0.255699	0.153322	0.131636	0.197491	0.237133	0.237424	0.3115	0.188335	0.190076	0.18881	0.168105	0.185469	0.154731	0.168605	0.182805	0.205225	0.133995	0.25862	0.14201
M_HEX_H	D43_WW	M_HEX_H_D43_WW	0.089304	0.088188	0.066156	0.148258	0.08049	0.129584	0.11549	0.101766	0.100169	0.046078	0.095963	0.12439	0.140924	0.09326	0.106761	0.081398	0.085561	0.114979	0.087167	0.087967	0.136937	0.134271	0.094678	0.085213		0.088294	0.1056	0.138671	0.168251	0.088514	0.077198	0.125325	0.157457	0.144231	0.209483	0.117111	0.118249	0.114447	0.102486	0.110808	0.092599	0.101069	0.113728	0.133426	0.076636	0.167166	0.086178
SE_HEX_H	D43_WW	SE_HEX_H_D43_WW	0.825528	0.806532	0.673795	1.04832	0.808933	0.966547	0.9217	0.880104	0.864169	0.595997	0.83504	0.962158	0.983429	0.827909	0.867061	0.787376	0.787242	0.929453	0.799057	0.806715	1.01078	0.986731	0.837992	0.806372		0.814055	0.916964	1.02228	1.11447	0.805929	0.770417	0.971175	1.09173	1.00912	1.24722	0.917434	0.9392	0.917983	0.885149	0.905609	0.831969	0.87077	0.929406	0.99789	0.748788	1.1105	0.767529
S_HEX_H	D43_WW	S_HEX_H_D43_WW	0.45218	0.44501	0.39095	0.511796	0.44716	0.491015	0.477099	0.468112	0.463496	0.37335	0.453997	0.489951	0.489339	0.450972	0.462827	0.439939	0.440002	0.481444	0.441446	0.443791	0.500904	0.496495	0.455891	0.446184	0.58316	0.448623	0.478342	0.505473	0.525918	0.44532	0.435076	0.491987	0.520709	0.50215	0.554648	0.475239	0.484319	0.477659	0.469129	0.474959	0.45412	0.465263	0.481559	0.499055	0.428055	0.526083	0.424184
MU3_HEX_H	D43_WW	MU3_HEX_H_D43_WW	5.58173	5.22249	4.14754	8.64186	5.78637	7.26447	6.90301	6.25409	5.96563	2.97693	5.48541	7.19612	7.74231	5.51946	5.80745	5.16808	4.93974	6.89405	5.28213	5.4687	8.23872	7.38766	5.59934	5.35711		5.45938	7.19131	8.3338	9.70432	5.22172	4.95682	7.55801	9.60624	7.45904	11.9563	6.68346	6.86628	6.70092	6.49883	6.51325	5.49758	6.0991	6.98861	7.71644	4.40317	9.52297	5.10047
U_HEX_H	D43_WW	U_HEX_H_D43_WW	0.975356	0.975494	0.981965	0.958858	0.978792	0.962813	0.968159	0.972206	0.971939	0.987192	0.972842	0.966145	0.960154	0.974195	0.968923	0.977471	0.975037	0.968484	0.975603	0.975455	0.962884	0.962311	0.973278	0.976594		0.974914	0.97209	0.962068	0.954265	0.974851	0.978722	0.965922	0.957968	0.958713	0.943765	0.967531	0.967629	0.968073	0.971895	0.968982	0.974242	0.971918	0.968946	0.963996	0.978115	0.953933	0.976131
E_HEX_H	D43_WW	E_HEX_H_D43_WW	0.130761	0.126827	0.095333	0.198528	0.116993	0.182999	0.160438	0.143143	0.144583	0.074632	0.138581	0.165326	0.189624	0.131857	0.155764	0.120454	0.130873	0.157633	0.127274	0.129243	0.182633	0.182082	0.137926	0.122982		0.132952	0.146237	0.187088	0.215888	0.131464	0.114352	0.169949	0.203297	0.196462	0.256972	0.15902	0.159293	0.159916	0.146194	0.155253	0.132971	0.144631	0.157016	0.172914	0.114939	0.219545	0.120965
U_HEX_G	D43_WW	U_HEX_G_D43_WW	0.975331	0.97546	0.981936	0.958764	0.978776	0.96274	0.968104	0.972167	0.971902	0.987186	0.9728	0.966075	0.960041	0.974155	0.968873	0.977446	0.975008	0.968427	0.975572	0.975426	0.962811	0.962226	0.973243	0.976565		0.974887	0.972056	0.961997	0.954139	0.974821	0.9787	0.965866	0.957875	0.958619	0.943576	0.967456	0.967561	0.968017	0.971861	0.968927	0.974206	0.97188	0.968894	0.96391	0.978089	0.953826	0.976085
E_HEX_G	D43_WW	E_HEX_G_D43_WW	0.155961	0.154245	0.114749	0.244292	0.135912	0.223627	0.194717	0.173282	0.17466	0.0865	0.169821	0.202646	0.236808	0.160312	0.18981	0.143166	0.156735	0.193308	0.152842	0.153339	0.223361	0.227063	0.167339	0.148739		0.158352	0.174547	0.228414	0.268871	0.157842	0.136932	0.205829	0.248707	0.245131	0.324642	0.196548	0.199032	0.195869	0.174657	0.190561	0.1614	0.17485	0.190797	0.214697	0.139643	0.269522	0.148155
M_HEX_S	D43_WW	M_HEX_S_D43_WW	0.1508	0.136462	0.115616	0.266282	0.127835	0.248653	0.190421	0.176806	0.18814	0.086206	0.168529	0.242221	0.273963	0.173381	0.190053	0.150295	0.136455	0.196433	0.154438	0.149138	0.222963	0.25297	0.162356	0.135482		0.159856	0.158214	0.238521	0.316999	0.163795	0.134736	0.20777	0.256174	0.284567	0.340736	0.229972	0.210883	0.208705	0.171337	0.191115	0.155811	0.176318	0.19119	0.223795	0.166638	0.306139	0.151728
S_HEX_S	D43_WW	S_HEX_S_D43_WW	0.589284	0.560391	0.515583	0.659215	0.567101	0.655014	0.605174	0.609736	0.623559	0.528385	0.602532	0.658845	0.651741	0.61039	0.605297	0.594296	0.559282	0.615895	0.594982	0.580783	0.626934	0.657065	0.593171	0.564003	0.722879	0.603257	0.583078	0.645424	0.688669	0.603043	0.577032	0.629354	0.645579	0.674579	0.677697	0.645258	0.631665	0.630401	0.603174	0.613034	0.588224	0.605809	0.613112	0.631841	0.622836	0.677519	0.565786
U_HEX_S	D43_WW	U_HEX_S_D43_WW	0.975334	0.975465	0.981942	0.958773	0.978779	0.962748	0.968112	0.972174	0.971907	0.987188	0.972805	0.966077	0.960057	0.974158	0.968881	0.97745	0.975015	0.968437	0.975576	0.975429	0.962822	0.962238	0.973249	0.976572		0.97489	0.972064	0.962004	0.954146	0.974824	0.978704	0.965869	0.95789	0.958626	0.943598	0.967461	0.967572	0.968023	0.971866	0.968934	0.974212	0.971888	0.968906	0.963921	0.978092	0.953836	0.976093
E_HEX_S	D43_WW	E_HEX_S_D43_WW	0.147834	0.143661	0.107118	0.232614	0.12867	0.213205	0.18298	0.163086	0.165398	0.081599	0.161484	0.197393	0.222522	0.154062	0.176551	0.13669	0.145352	0.179497	0.145808	0.146255	0.210428	0.214276	0.155981	0.136729		0.151961	0.162154	0.217555	0.260656	0.151147	0.128609	0.198549	0.23366	0.235736	0.305724	0.188938	0.18419	0.187022	0.165957	0.178897	0.151134	0.162386	0.176491	0.202328	0.132725	0.258207	0.137554
T1	D43_WW	T1_D43_WW	0.151089	0.130172	0.158718	0.124252	0.157612	0.154284	0.124107	0.137123	0.126258	0.145925	0.134931	0.126008	0.121474	0.126642	0.131513	0.125425	0.140409	0.107849	0.115836	0.140168	0.159585	0.155925	0.13612	0.12667	0.142323	0.121297	0.14737	0.14395	0.138605	0.150053	0.100281	0.160724	0.155624	0.102384	0.12612	0.141411	0.137869	0.110433	0.114326	0.091025	0.124862	0.125441	0.145836	0.112524	0.13259	0.152612	0.118828
T2	D43_WW	T2_D43_WW	0.620724	0.713386	0.629546	0.676856	0.596839	0.653124	0.624983	0.675357	0.632292		0.687685	0.703167	0.658321	0.690916	0.630127	0.62016	0.662543	0.661949	0.660479	0.608804	0.706319	0.720753	0.674776	0.665801	0.726177	0.640988	0.640295	0.664919	0.705542	0.685144	0.636889	0.708472	0.712619	0.669587	0.712343	0.677438	0.685884	0.65701	0.63122	0.661484	0.673307	0.629842	0.656771	0.742873	0.670926	0.686235	0.652016
T4	D43_WW	T4_D43_WW	0.028165	0.040318	0.033215	0.037771	0.028916	0.034825	0.028769	0.035216	0.029879	0.022725	0.035563	0.048534	0.030828	0.040253	0.030187	0.030016	0.037583	0.033679	0.036754	0.030754	0.040607	0.042034	0.035161	0.03306	0.045155	0.02986	0.030714	0.034587	0.039248	0.037081	0.029281	0.044767	0.042671	0.035128	0.037811	0.038201	0.035686	0.030547	0.029239	0.032673	0.037237	0.029138	0.033931	0.052878	0.035976	0.040387	0.03367
T5	D43_WW	T5_D43_WW	0.065267	0.082504	0.083525	0.082408	0.075696	0.078734	0.069737	0.079705	0.070885	0.064457	0.075888	0.103548	0.06763	0.087234	0.063412	0.07953	0.083029	0.076654	0.08841	0.073382	0.075569	0.079176	0.075008	0.074596	0.08045	0.068448	0.069294	0.07404	0.079577	0.068192	0.070355	0.086405	0.083503	0.071815	0.074248	0.083502	0.074615	0.066632	0.066691	0.069684	0.082038	0.069668	0.082326	0.098636	0.081857	0.082412	0.083222
T6	D43_WW	T6_D43_WW	0.357429	0.471572	0.36859	0.424364	0.330637	0.395696	0.363496	0.422515	0.370585		0.438385	0.458851	0.40355	0.442557	0.368435	0.357844	0.406176	0.405874	0.403768	0.351699	0.463381	0.487862	0.422249	0.411037	0.493121	0.380004	0.379437	0.409476	0.462513	0.436555	0.37576	0.465916	0.470908	0.416513	0.471743	0.426855	0.436151	0.400142	0.368865	0.40556	0.419893	0.367835	0.399363	0.51343	0.416948	0.437443	0.394116
T9	D43_WW	T9_D43_WW	2.47985	2.50285	2.46047	2.42726	2.45508	2.45155	2.46273	2.49043	2.45464	2.43473	2.5205	2.34577	2.49593	2.45528	2.44227	2.46873	2.45993	2.46565	2.45535	2.4032	2.46725	2.49087	2.48337	2.48001	2.41456	2.47294	2.49357	2.4652	2.48127	2.41879	2.50587	2.42702	2.45909	2.41102	2.50147	2.42619	2.50638	2.49178	2.44143	2.44549	2.45982	2.46999	2.48649	2.37771	2.45062	2.41419	2.4644
T10	D43_WW	T10_D43_WW	1.36046	1.172	1.4406	1.22812	1.47767	1.32748	1.35949	1.28783	1.34255	1.52546	1.23147	1.21325	1.25029	1.24938	1.28123	1.44517	1.29991	1.28086	1.32919	1.35791	1.11924	1.124	1.23759	1.27596	1.04808	1.28775	1.33088	1.2575	1.18491	1.09557	1.34541	1.14458	1.15138	1.17443	1.13423	1.26874	1.22721	1.24977	1.2804	1.2129	1.27232	1.34861	1.35757	1.07609	1.28188	1.2152	1.37091
T11	D43_WW	T11_D43_WW	3.67088	3.60553	3.75816	3.54607	3.75785	3.65372	3.68745	3.66623	3.65766	3.75906	3.66182	3.48154	3.61007	3.62328	3.56427	3.77806	3.66346	3.64189	3.69901	3.61137	3.47044	3.50711	3.61289	3.64919	3.35939	3.63919	3.6925	3.60155	3.57386	3.36383	3.74248	3.46455	3.51765	3.46134	3.54339	3.58598	3.63173	3.61709	3.58026	3.53953	3.64187	3.68194	3.73728	3.39322	3.6239	3.51256	3.73327
T12	D43_WW	T12_D43_WW	53.5923	54.1749	51.1284	54.377	45.3455	51.171	57.9852	53.4544	53.0287	56.4234	54.3608	48.9158	65.3601	49.8744	52.5196	58.8538	49.9538	58.8879	59.5919	46.1653	44.0747	58.533	51.7946	57.159	48.1384	51.9752	46.6064	46.2106	51.1614	48.0859	58.9825	41.2487	43.5852	58.5358	54.3053	52.9147	52.1559	56.6879	53.0923	59.6134	51.6443	56.903	54.2034	53.5248	49.4584	46.8202	60.7069
T14	D43_WW	T14_D43_WW	3.5449	3.32863	3.29551	3.14442	3.33147	3.17819	3.47326	3.3517	3.36151	3.54539	3.42736	2.83748	3.72918	3.14838	3.65603	3.4018	3.28712	3.28855	3.22863	3.15763	3.30281	3.43885	3.35024	3.32865	3.03196	3.37982	3.42806	3.27996	3.33376	3.22104	3.56318	3.14628	3.17709	3.21793	3.37932	3.16475	3.4447	3.49951	3.29114	3.3477	3.22443	3.39715	3.32887	2.94304	3.13391	3.08697	3.2437
Elongation	D43_WW	Elongation_D43_WW	2.69073	3.11394	2.88608	2.04622	2.83361	2.47894	2.73804	2.36608	2.76809	3.91368	1.96259	2.65748	2.80214	2.76403	2.26972	2.91441	2.9284	2.4244	3.28545	2.72862	2.37185	3.2347	3.00134	3.03487	2.35119	2.68989	2.59996	2.20869	2.85761		2.84745	2.53091	2.23523	2.05434	2.13817	2.12582	2.36985	2.02905	2.54152	2.02175	1.83066	2.08486	2.5755	2.51403	2.61541	2.73735	2.84074
PC1	D43_DS	PC1_D43_DS	0.005926	0.005475	0.005768	0.006205	0.007309	0.005056	0.006712	0.006106	0.00638	0.006395	0.006734	0.005248	0.00552	0.00408	0.00568	0.006697	0.006896	0.00516	0.004937	0.006386	0.005201	0.004551	0.00585	0.005931	0.006459	0.005189	0.007703	0.007289	0.006254	0.00655	0.005532	0.007031	0.00589	0.004685	0.006134	0.005574	0.006786	0.005099	0.006545	0.005504	0.005657	0.005865	0.005971	0.004729	0.005493	0.004618	0.006293
PC2	D43_DS	PC2_D43_DS	0.011569	0.009613	0.009178	0.010336	0.010997	0.010069	0.011803	0.010544	0.009149	0.010375	0.01019	0.009199	0.011515	0.007476	0.010375	0.012091	0.013094	0.008659	0.009129	0.009593	0.008497	0.008054	0.009865	0.009845	0.009937	0.01146	0.012046	0.012299	0.010543	0.009911	0.008733	0.010656	0.009014	0.009513	0.010039	0.009319	0.010302	0.010492	0.010192	0.008994	0.012209	0.010781	0.011179	0.007319	0.0088	0.007567	0.009409
PC3	D43_DS	PC3_D43_DS	0.043538	0.037063	0.039615	0.040455	0.045103	0.040301	0.045983	0.042713	0.039457	0.046267	0.037098	0.03584	0.045518	0.029924	0.039946	0.043673	0.047235	0.037996	0.037122	0.044769	0.033903	0.030857	0.04269	0.043214	0.039653	0.040167	0.049962	0.050228	0.039792	0.04046	0.040618	0.044536	0.04064	0.036267	0.038367	0.037579	0.044813	0.043211	0.039892	0.038838	0.04004	0.043626	0.040831	0.03371	0.034422	0.034807	0.042777
PC4	D43_DS	PC4_D43_DS	0.065467	0.067921	0.067051	0.067256	0.067476	0.065771	0.070272	0.06443	0.059838	0.069741	0.073266	0.055821	0.074416	0.040925	0.063241	0.069625	0.077228	0.055662	0.066988	0.067171	0.047824	0.055708	0.066989	0.076292	0.062956	0.063106	0.076272	0.078638	0.058822	0.066727	0.057121	0.072141	0.065228	0.055982	0.063635	0.066026	0.062038	0.059608	0.059193	0.061009	0.064308	0.069241	0.058364	0.04952	0.050938	0.052522	0.06813
PC5	D43_DS	PC5_D43_DS	0.098615	0.093745	0.096689	0.098558	0.100953	0.091824	0.105615	0.093267	0.101032	0.097544	0.098979	0.077808	0.095078	0.064529	0.093638	0.098616		0.078128	0.097595	0.090836	0.077412	0.077902	0.092506	0.094156	0.088837	0.105457	0.102711	0.112192	0.085215	0.086072	0.086438	0.094744	0.085923	0.087897	0.096068	0.081139	0.094154	0.087921	0.087437	0.08555	0.090643	0.095718	0.090478	0.069918	0.076023	0.072282	0.089779
PC6	D43_DS	PC6_D43_DS	0.774884	0.786182	0.781698	0.777189	0.768161	0.786979	0.759617	0.782941	0.784144	0.769679	0.773734	0.816083	0.767953	0.853066	0.787122	0.769298	0.720862	0.814396	0.78423	0.781245	0.827163	0.822927	0.782099	0.770563	0.792158	0.77462	0.751305	0.739353	0.799373	0.79028	0.801559	0.770893	0.793304	0.805658	0.785756	0.800364	0.781906	0.793667	0.796741	0.800104	0.787146	0.774768	0.793177	0.834804	0.824322	0.828204	0.783611
PAR	D43_DS	PAR_D43_DS	0.278438	0.256717	0.25651	0.270875	0.286195	0.228876	0.297432	0.259881	0.26013	0.28244	0.26587	0.226473	0.282713	0.177683	0.259109	0.282237	0.297125	0.231911	0.195393	0.273425	0.212262	0.217367	0.267373	0.278671	0.252279	0.250462	0.310076	0.323458	0.254576	0.260342	0.232535	0.287421	0.243202	0.238702	0.257145	0.249013	0.268691	0.254076	0.237016	0.242634	0.252186	0.266094	0.263586	0.195596	0.216439	0.22116	0.27271
MPH	D43_DS	MPH_D43_DS	672.5	517.5	551.5	616.5	634	710.5	573	420.5	517	438.5	383.5	543.5	545	584	417.5	424.5	488.5	575.5	631	411.5	363	539	493.5	349.5	672	397.5	611.5	545.5	621.5	491.5	479	450	477	626.5	567	594	484	505.5	476	536	687.5	565.5	596	463.5	504	550	499.5
FDNIC	D43_DS	FDNIC_D43_DS	1.37341	1.40028	1.37213	1.39714	1.3877	1.38159	1.37736	1.36052	1.38367	1.37363	1.33633	1.38423	1.37733	1.39558	1.39708	1.37899	1.30937	1.38936	1.36858	1.40101	1.44695	1.41286	1.38639	1.37171	1.39533	1.36454	1.36329	1.39026	1.39277	1.35304	1.37928	1.34149	1.40101	1.41599	1.4005	1.40705	1.36466	1.38776	1.34573	1.38714	1.35904	1.37761	1.41301	1.41735	1.39805	1.44026	1.35377
TPA	D43_DS	TPA_D43_DS	40285.5	45418.5	41078	43352.5	44400.5	44978	40582.5	31113	38645	37270	23013.5	43543	33954	44526	42602.5	37414.5	26934.5	42167.5	38992.5	39845	50813	51357	42573	34201.5	46788	34711.5	39467	46103.5	48368	34336.5	38433.5	30582.5	48954.5	52146	48313	46632	35987.5	40008	28360	40193.5	38700	37834	48976	46990	46104		32708
FDIC	D43_DS	FDIC_D43_DS	1.49181	1.51708	1.44666	1.44677	1.43551	1.47913	1.49481	1.48368	1.50124	1.50566	1.4428	1.52405	1.48117	1.52687	1.52138	1.50832	1.43764	1.50448	1.47732	1.52553	1.5685	1.54222	1.46896	1.50031	1.49233	1.49924	1.41609	1.46439	1.51132	1.48244	1.49156	1.47816	1.5562	1.53998	1.52132	1.50908	1.56077	1.51088	1.44104	1.50562	1.47348	1.4948	1.53118	1.5243	1.54068	1.56294	1.46941
HWR	D43_DS	HWR_D43_DS	0.872978	0.608361	0.562917	0.656508	0.633209	0.74951	0.691284	0.6418	0.721776	0.532828	0.693858	0.636092	0.817759	0.913906	0.517085	0.528439	0.623762	0.737993	0.766182	0.60167	0.517597	0.711621	0.517137	0.462193	0.725538	0.436017	0.586693	0.537029	0.711267	0.582871	0.581276	0.62215	0.551363	0.932063	0.698535	0.875091	0.815834	0.773568	0.76273	0.680195	0.888499	0.81037	0.681547	0.623938	0.637841	0.622328	0.599222
GCV	D43_DS	GCV_D43_DS	46.4794	46.3747	46.6543	46.764	46.1852	46.5216	46.5625	46.4203	46.5753	46.5373	45.5269	46.0382	45.8844	46.2715	46.3766	46.1746	45.5777	46.252	46.2649	46.0213	46.3413	46.8401	46.2439	46.2339	46.6025	46.0056	46.1897	46.3785	46.3864	45.8092	46.2015	45.5096	46.2079	46.8914	46.3761	46.6776	45.9516	46.1212	45.7411	46.2301	46.0546	46.1949	46.6178	46.3609	46.2484	46.7086	46.1179
M_HEX_I	D43_DS	M_HEX_I_D43_DS	0.17363	0.173985	0.18605	0.20768	0.17667	0.208228	0.189713	0.13999	0.175217	0.185024	0.095838	0.173692	0.152554	0.179875	0.193531	0.161558	0.119376	0.186439	0.17924	0.159985	0.204389	0.219373	0.180401	0.158452	0.195939	0.143296	0.179329	0.189329	0.208581	0.147222	0.173781	0.122562	0.204413	0.244227	0.215164	0.217218	0.152127	0.171531	0.132784	0.199908	0.168979	0.174781	0.216367	0.196267	0.179647	0.252785	0.149594
U_HEX_I	D43_DS	U_HEX_I_D43_DS	0.972657	0.969203	0.972128	0.970598	0.969891	0.969499	0.972457	0.97885	0.973781	0.974688	0.984331	0.970464	0.976926	0.969811	0.9711	0.974595	0.981683	0.971392	0.973529	0.972957	0.965577	0.965209	0.971114	0.97676	0.968281	0.976418	0.973207	0.968741	0.967221	0.976672	0.973907	0.979205	0.96683	0.964689	0.967279	0.9684	0.97556	0.972848	0.980716	0.972719	0.973728	0.974316	0.966819	0.968149	0.968741		0.977772
E_HEX_I	D43_DS	E_HEX_I_D43_DS	0.163859	0.179967	0.164232	0.175818	0.176459	0.177389	0.164844	0.129626	0.156685	0.153498	0.099002	0.172558	0.142561	0.173426	0.172293	0.151965	0.11084	0.16654	0.1542	0.162081	0.200394	0.204752	0.172595	0.142215	0.185802	0.14085	0.160339	0.183894	0.190202	0.140796	0.157201	0.127747	0.193152	0.20488	0.19153	0.183281	0.147469	0.163866	0.118379	0.164776	0.157127	0.15512	0.194118	0.185963	0.182691		0.135453
M_HEX_H	D43_DS	M_HEX_H_D43_DS	0.099382	0.111776	0.10404	0.105552	0.116053	0.103736	0.100687	0.077874	0.09236	0.092478	0.054841	0.108431	0.082082	0.109042	0.099862	0.092027	0.067284	0.104974	0.08867	0.098549	0.125516	0.121637	0.10437	0.086063	0.114972	0.075736	0.101133	0.111984	0.118152	0.083312	0.094897	0.0771	0.123762	0.12371	0.11956	0.115176	0.089436	0.09743	0.072318	0.09741	0.095886	0.092386	0.119954	0.116864	0.110274		0.081809
SE_HEX_H	D43_DS	SE_HEX_H_D43_DS	0.866281	0.913787	0.899517	0.887916	0.964632	0.865899	0.885069	0.774385	0.814637	0.850097	0.639377	0.912227	0.788979	0.895975	0.850946	0.837587	0.754131	0.890098	0.792301	0.865196	0.972275	0.937043	0.893119	0.822043	0.932921	0.725106	0.906261	0.917687	0.939583	0.787956	0.848455	0.780281	0.981814	0.940461	0.940621	0.925736	0.820474	0.849514	0.753276	0.85515	0.852715	0.828293	0.940004	0.94077	0.899377	1.06562	0.792585
S_HEX_H	D43_DS	S_HEX_H_D43_DS	0.463989	0.477009	0.472768	0.469009	0.490106	0.463788	0.469434	0.435717	0.445964	0.45948	0.389917	0.477048	0.441016	0.471838	0.45907	0.455341	0.427669	0.470923	0.441956	0.462867	0.492909	0.483738	0.471618	0.4509	0.482571	0.418986	0.475413	0.478321	0.484359	0.4403	0.458314	0.438253	0.494683	0.483762	0.482207	0.479229	0.449594	0.45804	0.42785	0.460468	0.459828	0.451422	0.483314	0.484012	0.473469	0.515773	0.441223
MU3_HEX_H	D43_DS	MU3_HEX_H_D43_DS	6.03099	6.63404	6.85416	6.50726	8.07581	5.91267	6.65782	5.02805	5.39914	6.19151	3.33032	6.83385	5.15141	6.27957	5.75624	5.82954	6.18518	6.27485	4.75278	6.21182	7.55078	6.70782	6.63426	5.78647	7.06323	4.18378	7.30616	6.84181	7.01224	4.98125	5.93647	5.22068	8.17649	6.76476	7.21047	6.92035	5.46974	5.83645	5.00463	5.99259	5.90153	5.60518	6.98709	7.22263	6.33409	8.75811	5.27137
U_HEX_H	D43_DS	U_HEX_H_D43_DS	0.97269	0.969244	0.972165	0.970638	0.969921	0.969557	0.972483	0.978868	0.973815	0.974714	0.984341	0.970498	0.976946	0.969863	0.971135	0.974623	0.981699	0.97144	0.973602	0.972988	0.965635	0.965275	0.971148	0.97678	0.968321	0.976445	0.973226	0.968778	0.967276	0.976696	0.973942	0.97922	0.966873	0.964758	0.967332	0.968453	0.97559	0.972883	0.98073	0.972749	0.973758	0.974346	0.96688	0.968196	0.968789		0.977797
E_HEX_H	D43_DS	E_HEX_H_D43_DS	0.140816	0.155292	0.142983	0.150073	0.156401	0.156364	0.144685	0.113173	0.134542	0.133827	0.086872	0.151278	0.123451	0.148763	0.148241	0.132858	0.104794	0.14256	0.136721	0.14068	0.170303	0.170585	0.149527	0.124559	0.161137	0.126613	0.143931	0.159969	0.16293	0.122128	0.13461	0.113639	0.1687	0.171781	0.163466	0.156933	0.126632	0.139551	0.105326	0.141814	0.136059	0.133403	0.163939	0.159835	0.156478		0.117375
[truncated: 587 more rows]
[truncated: 321 more columns]

## Sheet: Table S4
Table S4. 7902 HSI derived traits collected from AMP treated with or without drought stress
a There are 4 time points in phenotyping, D34-D52, and two repeats of each inbred line under each of the treatments (WW and DS).
b The ratio traits between DS and WW (DS/WW) is indicated by _R.
[truncated: 7,904 more rows]
[truncated: 322 more columns]

## Sheet: Table S5
Table S5. 675 CT traits collected from AMP treated with or without drought stress
[truncated: 680 more rows]
[truncated: 321 more columns]

[truncated: 17 more sheets: Table S6, Table S7, Table S8, Table S9, Table S10, Table S11, Table S12, Table S13, Table S14, Table S15, Table S16, Table S17, Table S18, Table S19, Table S20, Table S21, Table S22]
